# Supplementary material for: Variation in neophobia among cliff swallows at different colonies
Source: PLoS One. 2019 Dec 23;14(12):e0226886. doi: 10.1371/journal.pone.0226886 (PMC6927619; doi:10.1371/journal.pone.0226886)
Supplement: S4 File — (XLSX) [file pone.0226886.s004.xlsx]

## Sheet: Sheet1
YEAR	DATE	COL	NESTID	COLSIZE	FUM	TIME	FEEDINGVISITS	NUMNESTLINGS	NESTLINGAGE	TEMP	WINDSP	RADFLUX
2017	49	86	861	44	N	10:55:00	12	4	7	73.094	7.213	747.34
2017	50	86	861	44	N	09:50:00	17	4	8	76.406	9.453	713.284
2017	51	86	861	44	N	09:49:00	19	4	9	84.74	4.928	689.032
2017	52	86	861	44	N	14:24:00	20	4	10	97.88	10.976	705.63
2017	53	86	861	44	N	08:58:00	13	4	11	75.776	17.629	580.93
2017	57	86	861	44	N	10:04:00	19	4	15	71.798	8.87	668.134
2017	58	86	861	44	N	13:40:00	16	4	16	82.85	17.875	732.118
2017	59	86	861	44	N	09:47:00	20	4	17	73.598	10.035	700.212
2017	60	86	861	44	N	13:42:00	16	4	18	81.338	12.163	745.448
2017	62	86	861	44	N	09:05:00	15	4	20	74.282	16.083	571.814
2017	64	86	861	44	N	09:00:00	15	4	22	72.968	5.018	562.354
2017	65	86	861	44	N	14:56:00	23	4	23	89.114	7.123	644.742
2017	49	86	862	44	N	10:55:00	13	4	7	73.094	7.213	747.34
2017	50	86	862	44	N	09:50:00	23	4	8	76.406	9.453	713.284
2017	51	86	862	44	N	09:49:00	20	4	9	84.74	4.928	689.032
2017	52	86	862	44	N	14:24:00	9	4	10	97.88	10.976	705.63
2017	53	86	862	44	N	08:58:00	21	4	11	75.776	17.629	580.93
2017	57	86	862	44	N	10:04:00	25	4	15	71.798	8.87	668.134
2017	58	86	862	44	N	13:40:00	20	4	16	82.85	17.875	732.118
2017	59	86	862	44	N	09:47:00	19	4	17	73.598	10.035	700.212
2017	60	86	862	44	N	13:42:00	19	4	18	81.338	12.163	745.448
2017	62	86	862	44	N	09:05:00	12	4	20	74.282	16.083	571.814
2017	64	86	862	44	N	09:00:00	19	4	22	72.968	5.018	562.354
2017	65	86	862	44	N	14:56:00	13	4	23	89.114	7.123	644.742
2017	66	86	862	44	N	13:34:00	3	4	24	93.02	8.714	728.764
2017	49	86	863	44	N	10:55:00	12	4	7	73.094	7.213	747.34
2017	50	86	863	44	N	09:50:00	14	4	8	76.406	9.453	713.284
2017	51	86	863	44	N	09:49:00	15	4	9	84.74	4.928	689.032
2017	52	86	863	44	N	14:24:00	14	4	10	97.88	10.976	705.63
2017	53	86	863	44	N	08:58:00	18	4	11	75.776	17.629	580.93
2017	57	86	863	44	N	10:04:00	15	4	15	71.798	8.87	668.134
2017	58	86	863	44	N	13:40:00	19	4	16	82.85	17.875	732.118
2017	59	86	863	44	N	09:47:00	24	4	17	73.598	10.035	700.212
2017	60	86	863	44	N	13:42:00	24	4	18	81.338	12.163	745.448
2017	62	86	863	44	N	09:05:00	17	4	20	74.282	16.083	571.814
2017	64	86	863	44	N	09:00:00	11	4	22	72.968	5.018	562.354
2017	65	86	863	44	N	14:56:00	28	4	23	89.114	7.123	644.742
2017	66	86	863	44	N	13:34:00	20	4	24	93.02	8.714	728.764
2017	67	86	863	44	N	09:01:00	11	4	25	81.284	3.584	550.228
2017	70	86	863	44	N	13:27:00	0	4	28	96.98	6.07	755.338
2017	72	86	863	44	N	13:34:00	4	4	30	90.752	4.435	546.1
2017	49	86	865	44	N	10:55:00	14	4	9	73.094	7.213	747.34
2017	50	86	865	44	N	09:50:00	20	4	10	76.406	9.453	713.284
2017	51	86	865	44	N	09:49:00	31	4	11	84.74	4.928	689.032
2017	52	86	865	44	N	14:24:00	11	4	12	97.88	10.976	705.63
2017	53	86	865	44	N	08:58:00	27	4	13	75.776	17.629	580.93
2017	57	86	865	44	N	10:04:00	23	4	17	71.798	8.87	668.134
2017	58	86	865	44	N	13:40:00	15	4	18	82.85	17.875	732.118
2017	59	86	865	44	N	09:47:00	36	4	19	73.598	10.035	700.212
2017	60	86	865	44	N	13:42:00	18	4	20	81.338	12.163	745.448
2017	62	86	865	44	N	09:05:00	4	4	22	74.282	16.083	571.814
2017	64	86	865	44	N	09:00:00	15	4	24	72.968	5.018	562.354
2017	65	86	865	44	N	14:56:00	14	4	25	89.114	7.123	644.742
2017	49	86	866	44	N	10:55:00	12	4	5	73.094	7.213	747.34
2017	50	86	866	44	N	09:50:00	21	4	6	76.406	9.453	713.284
2017	51	86	866	44	N	09:49:00	30	4	7	84.74	4.928	689.032
2017	52	86	866	44	N	14:24:00	31	4	8	97.88	10.976	705.63
2017	53	86	866	44	N	08:58:00	32	4	9	75.776	17.629	580.93
2017	57	86	866	44	N	10:04:00	30	4	13	71.798	8.87	668.134
2017	58	86	866	44	N	13:40:00	28	4	14	82.85	17.875	732.118
2017	59	86	866	44	N	09:47:00	30	4	15	73.598	10.035	700.212
2017	60	86	866	44	N	13:42:00	25	4	16	81.338	12.163	745.448
2017	62	86	866	44	N	09:05:00	20	4	18	74.282	16.083	571.814
2017	64	86	866	44	N	09:00:00	20	4	20	72.968	5.018	562.354
2017	65	86	866	44	N	14:56:00	13	4	21	89.114	7.123	644.742
2017	66	86	866	44	N	13:34:00	27	4	22	93.02	8.714	728.764
2017	67	86	866	44	N	09:01:00	13	4	23	81.284	3.584	550.228
2017	70	86	866	44	N	13:27:00	13	4	26	96.98	6.07	755.338
2017	72	86	866	44	N	13:34:00	8	4	28	90.752	4.435	546.1
2017	74	86	866	44	N	08:37:00	6	4	30	74.426	9.99	535.608
2017	49	86	867	44	N	10:55:00	16	4	4	73.094	7.213	747.34
2017	50	86	867	44	N	09:50:00	10	4	5	76.406	9.453	713.284
2017	51	86	867	44	N	09:49:00	15	4	6	84.74	4.928	689.032
2017	52	86	867	44	N	14:24:00	17	4	7	97.88	10.976	705.63
2017	53	86	867	44	N	08:58:00	25	4	8	75.776	17.629	580.93
2017	57	86	867	44	N	10:04:00	30	4	12	71.798	8.87	668.134
2017	58	86	867	44	N	13:40:00	20	4	13	82.85	17.875	732.118
2017	59	86	867	44	N	09:47:00	27	4	14	73.598	10.035	700.212
2017	60	86	867	44	N	13:42:00	26	4	15	81.338	12.163	745.448
2017	62	86	867	44	N	09:05:00	14	4	17	74.282	16.083	571.814
2017	64	86	867	44	N	09:00:00	15	4	19	72.968	5.018	562.354
2017	65	86	867	44	N	14:56:00	10	4	20	89.114	7.123	644.742
2017	66	86	867	44	N	13:34:00	19	4	21	93.02	8.714	728.764
2017	67	86	867	44	N	09:01:00	24	4	22	81.284	3.584	550.228
2017	70	86	867	44	N	13:27:00	3	4	25	96.98	6.07	755.338
2017	53	86	8612	44	N	08:58:00	8	2	17	75.776	17.629	580.93
2017	57	86	8612	44	N	10:04:00	5	2	21	71.798	8.87	668.134
2017	58	86	8612	44	N	13:40:00	22	2	22	82.85	17.875	732.118
2017	49	86	8632	44	Y	10:55:00	12	4	5	73.094	7.213	747.34
2017	50	86	8632	44	Y	08:45:00	8	4	6	73.202	8.467	539.306
2017	51	86	8632	44	Y	08:42:00	12	4	7	80.096	2.934	575.34
2017	52	86	8632	44	Y	13:18:00	16	4	8	97.736	11.245	802.208
2017	53	86	8632	44	Y	10:03:00	21	4	9	75.344	17.517	697.116
2017	57	86	8632	44	Y	09:00:00	42	4	13	67.892	6.496	570.868
2017	58	86	8632	44	Y	15:00:00	21	4	14	84.704	16.486	422.518
2017	59	86	8632	44	Y	08:38:00	13	4	15	70.016	9.229	586.606
2017	60	86	8632	44	Y	14:53:00	17	4	16	81.23	13.194	658.76
2017	62	86	8632	44	Y	10:07:00	10	4	18	78.35	15.299	687.398
2017	64	86	8632	44	Y	10:07:00	15	4	20	76.118	5.309	676.906
2017	65	86	8632	44	Y	13:50:00	2	4	21	87.998	5.645	727.13
2017	66	86	8632	44	Y	14:42:00	15	4	22	93.344	9.968	640.7
2017	67	86	8632	44	Y	10:06:00	9	4	23	85.712	5.174	665.382
2017	70	86	8632	44	Y	13:27:00	9	4	26	96.98	6.07	755.338
2017	49	86	8633	44	Y	10:55:00	2	3	2	73.094	7.213	747.34
2017	50	86	8633	44	Y	08:45:00	3	3	3	73.202	8.467	539.306
2017	51	86	8633	44	Y	08:42:00	11	3	4	80.096	2.934	575.34
2017	52	86	8633	44	Y	13:18:00	10	3	5	97.736	11.245	802.208
2017	53	86	8633	44	Y	10:03:00	13	3	6	75.344	17.517	697.116
2017	57	86	8633	44	Y	09:00:00	16	3	10	67.892	6.496	570.868
2017	58	86	8633	44	Y	15:00:00	23	3	11	84.704	16.486	422.518
2017	59	86	8633	44	Y	08:38:00	10	3	12	70.016	9.229	586.606
2017	60	86	8633	44	Y	14:53:00	23	3	13	81.23	13.194	658.76
2017	62	86	8633	44	Y	10:07:00	12	3	15	78.35	15.299	687.398
2017	64	86	8633	44	Y	10:07:00	14	3	17	76.118	5.309	676.906
2017	65	86	8633	44	Y	13:50:00	11	3	18	87.998	5.645	727.13
2017	66	86	8633	44	Y	14:42:00	9	3	19	93.344	9.968	640.7
2017	67	86	8633	44	Y	10:06:00	14	3	20	85.712	5.174	665.382
2017	70	86	8633	44	Y	13:27:00	2	3	23	96.98	6.07	755.338
2017	72	86	8633	44	Y	13:34:00	3	3	25	90.752	4.435	546.1
2017	74	86	8633	44	Y	08:37:00	5	3	27	74.426	9.99	535.608
2017	49	86	8640	44	Y	10:55:00	7	3	4	73.094	7.213	747.34
2017	50	86	8640	44	Y	08:45:00	9	3	5	73.202	8.467	539.306
2017	51	86	8640	44	Y	08:42:00	12	3	6	80.096	2.934	575.34
2017	52	86	8640	44	Y	13:18:00	12	3	7	97.736	11.245	802.208
2017	53	86	8640	44	Y	10:03:00	16	3	8	75.344	17.517	697.116
2017	57	86	8640	44	Y	09:00:00	24	3	12	67.892	6.496	570.868
2017	58	86	8640	44	Y	15:00:00	22	3	13	84.704	16.486	422.518
2017	59	86	8640	44	Y	08:38:00	16	3	14	70.016	9.229	586.606
2017	60	86	8640	44	Y	14:53:00	22	3	15	81.23	13.194	658.76
2017	62	86	8640	44	Y	10:07:00	21	3	17	78.35	15.299	687.398
2017	64	86	8640	44	Y	10:07:00	15	3	19	76.118	5.309	676.906
2017	65	86	8640	44	Y	13:50:00	20	3	20	87.998	5.645	727.13
2017	66	86	8640	44	Y	14:42:00	13	3	21	93.344	9.968	640.7
2017	67	86	8640	44	Y	10:06:00	18	3	22	85.712	5.174	665.382
2017	70	86	8640	44	Y	13:27:00	7	3	25	96.98	6.07	755.338
2017	72	86	8640	44	Y	13:34:00	9	3	27	90.752	4.435	546.1
2017	67	86	8641	44	Y	10:06:00	14	3	3	85.712	5.174	665.382
2017	70	86	8641	44	Y	13:27:00	20	3	6	96.98	6.07	755.338
2017	72	86	8641	44	Y	13:34:00	20	3	8	90.752	4.435	546.1
2017	74	86	8641	44	Y	08:37:00	21	3	10	74.426	9.99	535.608
2017	49	86	8642	44	Y	10:55:00	3	2	5	73.094	7.213	747.34
2017	50	86	8642	44	Y	08:45:00	13	2	6	73.202	8.467	539.306
2017	51	86	8642	44	Y	08:42:00	13	2	7	80.096	2.934	575.34
2017	52	86	8642	44	Y	13:18:00	13	2	8	97.736	11.245	802.208
2017	53	86	8642	44	Y	10:03:00	13	2	9	75.344	17.517	697.116
2017	57	86	8642	44	Y	09:00:00	28	2	13	67.892	6.496	570.868
2017	58	86	8642	44	Y	15:00:00	18	2	14	84.704	16.486	422.518
2017	59	86	8642	44	Y	08:38:00	9	2	15	70.016	9.229	586.606
2017	60	86	8642	44	Y	14:53:00	18	2	16	81.23	13.194	658.76
2017	62	86	8642	44	Y	10:07:00	20	2	18	78.35	15.299	687.398
2017	64	86	8642	44	Y	10:07:00	11	2	20	76.118	5.309	676.906
2017	65	86	8642	44	Y	13:50:00	18	2	21	87.998	5.645	727.13
2017	66	86	8642	44	Y	14:42:00	14	2	22	93.344	9.968	640.7
2017	67	86	8642	44	Y	10:06:00	9	2	23	85.712	5.174	665.382
2017	49	86	8646	44	N	10:55:00	13	4	5	73.094	7.213	747.34
2017	50	86	8646	44	N	09:50:00	13	4	6	76.406	9.453	713.284
2017	51	86	8646	44	N	09:49:00	14	4	7	84.74	4.928	689.032
2017	52	86	8646	44	N	14:24:00	17	4	8	97.88	10.976	705.63
2017	53	86	8646	44	N	08:58:00	20	4	9	75.776	17.629	580.93
2017	57	86	8646	44	N	10:04:00	16	4	13	71.798	8.87	668.134
2017	58	86	8646	44	N	13:40:00	27	4	14	82.85	17.875	732.118
2017	59	86	8646	44	N	09:47:00	25	4	15	73.598	10.035	700.212
2017	60	86	8646	44	N	13:42:00	21	4	16	81.338	12.163	745.448
2017	62	86	8646	44	N	09:05:00	2	4	18	74.282	16.083	571.814
2017	64	86	8646	44	N	09:00:00	16	4	20	72.968	5.018	562.354
2017	65	86	8646	44	N	14:56:00	16	4	21	89.114	7.123	644.742
2017	66	86	8646	44	N	13:34:00	9	4	22	93.02	8.714	728.764
2017	67	86	8646	44	N	09:01:00	9	4	23	81.284	3.584	550.228
2017	70	86	8646	44	N	13:27:00	4	4	26	96.98	6.07	755.338
2017	49	86	8648	44	N	08:55:00	10	1	14	67.496	7.235	585.144
2017	50	86	8648	44	N	09:50:00	11	1	15	76.406	9.453	713.284
2017	51	86	8648	44	N	09:49:00	20	1	16	84.74	4.928	689.032
2017	52	86	8648	44	N	14:24:00	9	1	17	97.88	10.976	705.63
2017	53	86	8648	44	N	08:58:00	17	1	18	75.776	17.629	580.93
2017	57	86	8648	44	N	10:04:00	5	1	22	71.798	8.87	668.134
2017	58	86	8648	44	N	13:40:00	12	1	23	82.85	17.875	732.118
2017	59	86	8648	44	N	09:47:00	13	1	24	73.598	10.035	700.212
2017	60	86	8648	44	N	13:42:00	8	1	25	81.338	12.163	745.448
2017	62	86	8648	44	N	09:05:00	1	1	27	74.282	16.083	571.814
2017	49	86	8649	44	N	08:55:00	10	3	15	67.496	7.235	585.144
2017	50	86	8649	44	N	09:50:00	17	3	16	76.406	9.453	713.284
2017	51	86	8649	44	N	09:49:00	13	3	17	84.74	4.928	689.032
2017	52	86	8649	44	N	14:24:00	16	3	18	97.88	10.976	705.63
2017	53	86	8649	44	N	08:58:00	14	3	19	75.776	17.629	580.93
2017	57	86	8649	44	N	10:04:00	15	3	23	71.798	8.87	668.134
2017	58	86	8649	44	N	13:40:00	17	3	24	82.85	17.875	732.118
2017	59	86	8649	44	N	09:47:00	14	3	25	73.598	10.035	700.212
2017	60	86	8649	44	N	13:42:00	5	3	26	81.338	12.163	745.448
2017	46	86	8650	44	Y	08:21:00	13	4	11	66.416	4.659	403.598
2017	49	86	8650	44	Y	08:50:00	21	4	14	67.496	7.235	585.144
2017	50	86	8650	44	Y	08:45:00	21	4	15	73.202	8.467	539.306
2017	51	86	8650	44	Y	08:42:00	18	4	16	80.096	2.934	575.34
2017	52	86	8650	44	Y	13:18:00	17	4	17	97.736	11.245	802.208
2017	53	86	8650	44	Y	10:03:00	28	4	18	75.344	17.517	697.116
2017	57	86	8650	44	Y	09:00:00	23	4	22	67.892	6.496	570.868
2017	58	86	8650	44	Y	15:00:00	19	4	23	84.704	16.486	422.518
2017	59	86	8650	44	Y	08:38:00	11	4	24	70.016	9.229	586.606
2017	60	86	8650	44	Y	14:53:00	22	4	25	81.23	13.194	658.76
2017	49	86	8651	44	Y	10:55:00	10	2	8	73.094	7.213	747.34
2017	50	86	8651	44	Y	08:45:00	7	2	9	73.202	8.467	539.306
2017	51	86	8651	44	Y	08:42:00	11	2	10	80.096	2.934	575.34
2017	52	86	8651	44	Y	13:18:00	11	2	11	97.736	11.245	802.208
2017	53	86	8651	44	Y	10:03:00	11	2	12	75.344	17.517	697.116
2017	57	86	8651	44	Y	09:00:00	7	2	16	67.892	6.496	570.868
2017	58	86	8651	44	Y	15:00:00	7	2	17	84.704	16.486	422.518
2017	59	86	8651	44	Y	08:38:00	7	2	18	70.016	9.229	586.606
2017	60	86	8651	44	Y	14:53:00	12	2	19	81.23	13.194	658.76
2017	62	86	8651	44	Y	10:07:00	5	2	21	78.35	15.299	687.398
2017	64	86	8651	44	Y	10:07:00	7	2	23	76.118	5.309	676.906
2017	65	86	8651	44	Y	13:50:00	2	2	24	87.998	5.645	727.13
2017	49	86	8652	44	Y	08:50:00	4	1	12	67.496	7.235	585.144
2017	49	86	8652	44	Y	10:55:00	10	1	12	73.094	7.213	747.34
2017	50	86	8652	44	Y	08:45:00	8	1	13	73.202	8.467	539.306
2017	51	86	8652	44	Y	08:42:00	9	1	14	80.096	2.934	575.34
2017	52	86	8652	44	Y	13:18:00	15	1	15	97.736	11.245	802.208
2017	53	86	8652	44	Y	10:03:00	9	1	16	75.344	17.517	697.116
2017	57	86	8652	44	Y	09:00:00	5	1	20	67.892	6.496	570.868
2017	58	86	8652	44	Y	15:00:00	9	1	21	84.704	16.486	422.518
2017	59	86	8652	44	Y	08:38:00	6	1	22	70.016	9.229	586.606
2017	60	86	8652	44	Y	14:53:00	15	1	23	81.23	13.194	658.76
2017	51	86	8653	44	N	09:49:00	20	4	9	84.74	4.928	689.032
2017	52	86	8653	44	N	14:24:00	17	4	10	97.88	10.976	705.63
2017	53	86	8653	44	N	08:58:00	21	4	11	75.776	17.629	580.93
2017	57	86	8653	44	N	10:04:00	22	4	15	71.798	8.87	668.134
2017	58	86	8653	44	N	13:40:00	19	4	16	82.85	17.875	732.118
2017	59	86	8653	44	N	09:47:00	20	4	17	73.598	10.035	700.212
2017	60	86	8653	44	N	13:42:00	17	4	18	81.338	12.163	745.448
2017	62	86	8653	44	N	09:05:00	7	4	20	74.282	16.083	571.814
2017	64	86	8653	44	N	09:00:00	19	4	22	72.968	5.018	562.354
2017	65	86	8653	44	N	14:56:00	12	4	23	89.114	7.123	644.742
2017	66	86	8653	44	N	13:34:00	12	4	24	93.02	8.714	728.764
2017	67	86	8653	44	N	09:01:00	14	4	25	81.284	3.584	550.228
2017	49	86	8657	44	Y	10:55:00	9	3	2	73.094	7.213	747.34
2017	50	86	8657	44	Y	08:45:00	6	3	3	73.202	8.467	539.306
2017	51	86	8657	44	Y	08:42:00	6	3	4	80.096	2.934	575.34
2017	52	86	8657	44	Y	13:18:00	7	3	5	97.736	11.245	802.208
2017	53	86	8657	44	Y	10:03:00	15	3	6	75.344	17.517	697.116
2017	57	86	8657	44	Y	09:00:00	16	3	10	67.892	6.496	570.868
2017	58	86	8657	44	Y	15:00:00	17	3	11	84.704	16.486	422.518
2017	59	86	8657	44	Y	08:38:00	13	3	12	70.016	9.229	586.606
2017	60	86	8657	44	Y	14:53:00	14	3	13	81.23	13.194	658.76
2017	62	86	8657	44	Y	10:07:00	18	3	15	78.35	15.299	687.398
2017	64	86	8657	44	Y	10:07:00	15	3	17	76.118	5.309	676.906
2017	65	86	8657	44	Y	13:50:00	7	3	18	87.998	5.645	727.13
2017	66	86	8657	44	Y	14:42:00	11	3	19	93.344	9.968	640.7
2017	67	86	8657	44	Y	10:06:00	18	3	20	85.712	5.174	665.382
2017	70	86	8657	44	Y	13:27:00	8	3	23	96.98	6.07	755.338
2017	72	86	8657	44	Y	13:34:00	4	3	25	90.752	4.435	546.1
2017	51	86	8658	44	N	09:49:00	15	NA	3	84.74	4.928	689.032
2017	52	86	8658	44	N	14:24:00	5	NA	4	97.88	10.976	705.63
2017	53	86	8658	44	N	08:58:00	7	NA	5	75.776	17.629	580.93
2017	49	86	8661	44	Y	10:55:00	5	4	5	73.094	7.213	747.34
2017	50	86	8661	44	Y	08:45:00	16	4	6	73.202	8.467	539.306
2017	51	86	8661	44	Y	08:42:00	16	4	7	80.096	2.934	575.34
2017	52	86	8661	44	Y	13:18:00	20	4	8	97.736	11.245	802.208
2017	53	86	8661	44	Y	10:03:00	35	4	9	75.344	17.517	697.116
2017	57	86	8661	44	Y	09:00:00	36	4	13	67.892	6.496	570.868
2017	58	86	8661	44	Y	15:00:00	19	4	14	84.704	16.486	422.518
2017	59	86	8661	44	Y	08:38:00	18	4	15	70.016	9.229	586.606
2017	60	86	8661	44	Y	14:53:00	30	4	16	81.23	13.194	658.76
2017	62	86	8661	44	Y	10:07:00	25	4	18	78.35	15.299	687.398
2017	64	86	8661	44	Y	10:07:00	16	4	20	76.118	5.309	676.906
2017	65	86	8661	44	Y	13:50:00	24	4	21	87.998	5.645	727.13
2017	66	86	8661	44	Y	14:42:00	12	4	22	93.344	9.968	640.7
2017	67	86	8661	44	Y	10:06:00	17	4	23	85.712	5.174	665.382
2017	70	86	8661	44	Y	13:27:00	11	4	26	96.98	6.07	755.338
2017	72	86	8661	44	Y	13:34:00	11	4	28	90.752	4.435	546.1
2017	67	86	8662	44	Y	10:06:00	22	4	15	85.712	5.174	665.382
2017	70	86	8662	44	Y	13:27:00	8	4	18	96.98	6.07	755.338
2017	72	86	8662	44	Y	13:34:00	2	4	20	90.752	4.435	546.1
2017	74	86	8662	44	Y	08:37:00	9	4	22	74.426	9.99	535.608
2017	49	86	8663	44	Y	10:55:00	9	4	5	73.094	7.213	747.34
2017	51	86	8663	44	Y	08:42:00	10	4	7	80.096	2.934	575.34
2017	52	86	8663	44	Y	13:18:00	7	4	8	97.736	11.245	802.208
2017	53	86	8663	44	Y	10:03:00	19	4	9	75.344	17.517	697.116
2017	57	86	8663	44	Y	09:00:00	27	4	12	67.892	6.496	570.868
2017	58	86	8663	44	Y	15:00:00	18	4	13	84.704	16.486	422.518
2017	59	86	8663	44	Y	08:38:00	11	4	14	70.016	9.229	586.606
2017	60	86	8663	44	Y	14:53:00	18	4	15	81.23	13.194	658.76
2017	62	86	8663	44	Y	10:07:00	19	4	17	78.35	15.299	687.398
2017	64	86	8663	44	Y	10:07:00	12	4	19	76.118	5.309	676.906
2017	65	86	8663	44	Y	13:50:00	13	4	20	87.998	5.645	727.13
2017	66	86	8663	44	Y	14:42:00	10	4	21	93.344	9.968	640.7
2017	67	86	8663	44	Y	10:06:00	1	4	22	85.712	5.174	665.382
2017	70	86	8663	44	Y	13:27:00	5	4	25	96.98	6.07	755.338
2017	72	86	8663	44	Y	13:34:00	11	4	27	90.752	4.435	546.1
2017	49	86	8664	44	Y	10:55:00	6	4	4	73.094	7.213	747.34
2017	50	86	8664	44	Y	08:45:00	6	4	5	73.202	8.467	539.306
2017	51	86	8664	44	Y	08:42:00	10	4	6	80.096	2.934	575.34
2017	52	86	8664	44	Y	13:18:00	12	4	7	97.736	11.245	802.208
2017	53	86	8664	44	Y	10:03:00	18	4	8	75.344	17.517	697.116
2017	57	86	8664	44	Y	09:00:00	7	4	11	67.892	6.496	570.868
2017	58	86	8664	44	Y	15:00:00	15	4	12	84.704	16.486	422.518
2017	59	86	8664	44	Y	08:38:00	12	4	13	70.016	9.229	586.606
2017	60	86	8664	44	Y	14:53:00	11	4	14	81.23	13.194	658.76
2017	62	86	8664	44	Y	10:07:00	18	4	16	78.35	15.299	687.398
2017	64	86	8664	44	Y	10:07:00	14	4	18	76.118	5.309	676.906
2017	65	86	8664	44	Y	13:50:00	17	4	19	87.998	5.645	727.13
2017	66	86	8664	44	Y	14:42:00	14	4	20	93.344	9.968	640.7
2017	67	86	8664	44	Y	10:06:00	12	4	21	85.712	5.174	665.382
2017	49	86	8665	44	N	09:15:00	17	3	14	67.496	7.235	585.144
2017	50	86	8665	44	N	09:50:00	19	3	15	76.406	9.453	713.284
2017	51	86	8665	44	N	09:49:00	21	3	16	84.74	4.928	689.032
2017	52	86	8665	44	N	14:24:00	12	3	17	97.88	10.976	705.63
2017	53	86	8665	44	N	08:58:00	14	2	18	75.776	17.629	580.93
2017	57	86	8665	44	N	10:04:00	14	2	22	71.798	8.87	668.134
2017	58	86	8665	44	N	13:40:00	6	2	23	82.85	17.875	732.118
2017	59	86	8665	44	N	09:47:00	16	2	24	73.598	10.035	700.212
2017	60	86	8665	44	N	13:42:00	15	2	25	81.338	12.163	745.448
2017	57	86	8666	44	Y	09:00:00	19	2	2	67.892	6.496	570.868
2017	58	86	8666	44	Y	15:00:00	8	2	3	84.704	16.486	422.518
2017	59	86	8666	44	Y	08:38:00	11	2	4	70.016	9.229	586.606
2017	60	86	8666	44	Y	14:53:00	14	2	5	81.23	13.194	658.76
2017	62	86	8666	44	Y	10:07:00	14	2	7	78.35	15.299	687.398
2017	64	86	8666	44	Y	10:07:00	13	2	9	76.118	5.309	676.906
2017	65	86	8666	44	Y	13:50:00	22	2	10	87.998	5.645	727.13
2017	66	86	8666	44	Y	14:42:00	12	2	11	93.344	9.968	640.7
2017	67	86	8666	44	Y	10:06:00	18	2	12	85.712	5.174	665.382
2017	70	86	8666	44	Y	13:27:00	10	2	15	96.98	6.07	755.338
2017	72	86	8666	44	Y	13:34:00	11	2	17	90.752	4.435	546.1
2017	74	86	8666	44	Y	08:37:00	14	2	19	74.426	9.99	535.608
2017	49	86	8667	44	Y	10:55:00	13	4	4	73.094	7.213	747.34
2017	50	86	8667	44	Y	08:45:00	9	4	5	73.202	8.467	539.306
2017	51	86	8667	44	Y	08:42:00	10	4	6	80.096	2.934	575.34
2017	52	86	8667	44	Y	13:18:00	16	4	7	97.736	11.245	802.208
2017	53	86	8667	44	Y	10:03:00	23	4	8	75.344	17.517	697.116
2017	57	86	8667	44	Y	09:00:00	23	4	11	67.892	6.496	570.868
2017	58	86	8667	44	Y	15:00:00	19	4	12	84.704	16.486	422.518
2017	59	86	8667	44	Y	08:38:00	14	4	13	70.016	9.229	586.606
2017	60	86	8667	44	Y	14:53:00	21	4	14	81.23	13.194	658.76
2017	62	86	8667	44	Y	10:07:00	36	4	16	78.35	15.299	687.398
2017	64	86	8667	44	Y	10:07:00	20	3	18	76.118	5.309	676.906
2017	65	86	8667	44	Y	13:50:00	23	3	19	87.998	5.645	727.13
2017	66	86	8667	44	Y	14:42:00	12	3	20	93.344	9.968	640.7
2017	67	86	8667	44	Y	10:06:00	15	3	21	85.712	5.174	665.382
2017	70	86	8667	44	Y	13:27:00	2	3	24	96.98	6.07	755.338
2017	51	86	8674	44	N	09:49:00	23	5	9	84.74	4.928	689.032
2017	52	86	8674	44	N	14:24:00	23	5	10	97.88	10.976	705.63
2017	53	86	8674	44	N	08:58:00	29	5	11	75.776	17.629	580.93
2017	57	86	8674	44	N	10:04:00	27	5	15	71.798	8.87	668.134
2017	58	86	8674	44	N	13:40:00	24	5	16	82.85	17.875	732.118
2017	59	86	8674	44	N	09:47:00	15	5	17	73.598	10.035	700.212
2017	60	86	8674	44	N	13:42:00	26	5	18	81.338	12.163	745.448
2017	62	86	8674	44	N	09:05:00	8	5	20	74.282	16.083	571.814
2017	64	86	8674	44	N	09:00:00	15	5	22	72.968	5.018	562.354
2017	65	86	8674	44	N	14:56:00	14	5	23	89.114	7.123	644.742
2017	66	86	8674	44	N	13:34:00	15	5	24	93.02	8.714	728.764
2017	67	86	8674	44	N	09:01:00	23	5	25	81.284	3.584	550.228
2017	51	86	8675	44	N	09:49:00	15	NA	2	84.74	4.928	689.032
2017	52	86	8675	44	N	14:24:00	7	NA	3	97.88	10.976	705.63
2017	53	86	8675	44	N	08:58:00	9	NA	4	75.776	17.629	580.93
2017	57	86	8675	44	N	10:04:00	13	NA	8	71.798	8.87	668.134
2017	58	86	8675	44	N	13:40:00	3	NA	9	82.85	17.875	732.118
2017	59	86	8675	44	N	09:47:00	0	NA	10	73.598	10.035	700.212
2017	60	86	8675	44	N	13:42:00	0	NA	11	81.338	12.163	745.448
2017	49	86	8682	44	Y	10:55:00	12	4	5	73.094	7.213	747.34
2017	51	86	8682	44	Y	08:42:00	19	4	7	80.096	2.934	575.34
2017	52	86	8682	44	Y	13:18:00	12	4	8	97.736	11.245	802.208
2017	53	86	8682	44	Y	10:03:00	28	4	9	75.344	17.517	697.116
2017	57	86	8682	44	Y	09:00:00	30	4	12	67.892	6.496	570.868
2017	58	86	8682	44	Y	15:00:00	19	4	13	84.704	16.486	422.518
2017	59	86	8682	44	Y	08:38:00	12	4	14	70.016	9.229	586.606
2017	60	86	8682	44	Y	14:53:00	27	4	15	81.23	13.194	658.76
2017	62	86	8682	44	Y	10:07:00	14	4	17	78.35	15.299	687.398
2017	64	86	8682	44	Y	10:07:00	19	4	19	76.118	5.309	676.906
2017	65	86	8682	44	Y	13:50:00	6	4	20	87.998	5.645	727.13
2017	66	86	8682	44	Y	14:42:00	7	4	21	93.344	9.968	640.7
2017	67	86	8682	44	Y	10:06:00	12	4	22	85.712	5.174	665.382
2017	70	86	8682	44	Y	13:27:00	7	4	25	96.98	6.07	755.338
2017	49	86	8683	44	Y	10:55:00	13	4	2	73.094	7.213	747.34
2017	50	86	8683	44	Y	08:45:00	12	4	3	73.202	8.467	539.306
2017	51	86	8683	44	Y	08:42:00	16	4	4	80.096	2.934	575.34
2017	52	86	8683	44	Y	13:18:00	17	4	5	97.736	11.245	802.208
2017	53	86	8683	44	Y	10:03:00	20	4	6	75.344	17.517	697.116
2017	57	86	8683	44	Y	09:00:00	21	4	9	67.892	6.496	570.868
2017	58	86	8683	44	Y	15:00:00	21	4	10	84.704	16.486	422.518
2017	59	86	8683	44	Y	08:38:00	20	4	11	70.016	9.229	586.606
2017	60	86	8683	44	Y	14:53:00	28	4	12	81.23	13.194	658.76
2017	62	86	8683	44	Y	10:07:00	20	4	14	78.35	15.299	687.398
2017	64	86	8683	44	Y	10:07:00	15	4	16	76.118	5.309	676.906
2017	65	86	8683	44	Y	13:50:00	10	4	17	87.998	5.645	727.13
2017	66	86	8683	44	Y	14:42:00	21	4	18	93.344	9.968	640.7
2017	67	86	8683	44	Y	10:06:00	16	4	19	85.712	5.174	665.382
2017	70	86	8683	44	Y	13:27:00	10	4	22	96.98	6.07	755.338
2017	49	86	8684	44	Y	10:55:00	13	3	1	73.094	7.213	747.34
2017	50	86	8684	44	Y	08:45:00	7	3	2	73.202	8.467	539.306
2017	51	86	8684	44	Y	08:42:00	7	3	3	80.096	2.934	575.34
2017	52	86	8684	44	Y	13:18:00	11	3	4	97.736	11.245	802.208
2017	53	86	8684	44	Y	10:03:00	13	3	5	75.344	17.517	697.116
2017	57	86	8684	44	Y	09:00:00	25	3	8	67.892	6.496	570.868
2017	58	86	8684	44	Y	15:00:00	19	3	9	84.704	16.486	422.518
2017	59	86	8684	44	Y	08:38:00	11	3	10	70.016	9.229	586.606
2017	60	86	8684	44	Y	14:53:00	25	3	11	81.23	13.194	658.76
2017	62	86	8684	44	Y	10:07:00	28	3	13	78.35	15.299	687.398
2017	64	86	8684	44	Y	10:07:00	12	3	15	76.118	5.309	676.906
2017	65	86	8684	44	Y	13:50:00	10	3	16	87.998	5.645	727.13
2017	66	86	8684	44	Y	14:42:00	17	3	17	93.344	9.968	640.7
2017	67	86	8684	44	Y	10:06:00	23	3	18	85.712	5.174	665.382
2017	70	86	8684	44	Y	13:27:00	5	3	21	96.98	6.07	755.338
2017	72	86	8684	44	Y	13:34:00	5	3	23	90.752	4.435	546.1
2017	74	86	8684	44	Y	08:37:00	3	3	25	74.426	9.99	535.608
2017	49	86	8686	44	Y	10:55:00	11	4	5	73.094	7.213	747.34
2017	50	86	8686	44	Y	08:45:00	13	4	6	73.202	8.467	539.306
2017	51	86	8686	44	Y	08:42:00	17	4	7	80.096	2.934	575.34
2017	52	86	8686	44	Y	13:18:00	12	4	8	97.736	11.245	802.208
2017	53	86	8686	44	Y	10:03:00	22	4	9	75.344	17.517	697.116
2017	57	86	8686	44	Y	09:00:00	26	4	12	67.892	6.496	570.868
2017	58	86	8686	44	Y	15:00:00	13	4	13	84.704	16.486	422.518
2017	59	86	8686	44	Y	08:38:00	11	4	14	70.016	9.229	586.606
2017	60	86	8686	44	Y	14:53:00	24	4	15	81.23	13.194	658.76
2017	62	86	8686	44	Y	10:07:00	18	4	17	78.35	15.299	687.398
2017	64	86	8686	44	Y	10:07:00	12	3	19	76.118	5.309	676.906
2017	65	86	8686	44	Y	13:50:00	12	3	20	87.998	5.645	727.13
2017	66	86	8686	44	Y	14:42:00	10	3	21	93.344	9.968	640.7
2017	46	86	8687	44	Y	08:21:00	18	4	10	66.416	4.659	403.598
2017	49	86	8687	44	Y	08:50:00	23	4	13	67.496	7.235	585.144
2017	50	86	8687	44	Y	08:45:00	23	4	14	73.202	8.467	539.306
2017	51	86	8687	44	Y	08:42:00	19	4	15	80.096	2.934	575.34
2017	52	86	8687	44	Y	13:18:00	14	4	16	97.736	11.245	802.208
2017	53	86	8687	44	Y	10:03:00	20	4	17	75.344	17.517	697.116
2017	57	86	8687	44	Y	09:00:00	14	4	20	67.892	6.496	570.868
2017	58	86	8687	44	Y	15:00:00	17	4	21	84.704	16.486	422.518
2017	59	86	8687	44	Y	08:38:00	11	4	22	70.016	9.229	586.606
2017	60	86	8687	44	Y	14:53:00	9	4	23	81.23	13.194	658.76
2017	49	86	8672A	44	N	10:55:00	6	4	1	73.094	7.213	747.34
2017	50	86	8672A	44	N	09:50:00	18	4	2	76.406	9.453	713.284
2017	51	86	8672A	44	N	09:49:00	18	4	3	84.74	4.928	689.032
2017	52	86	8672A	44	N	14:24:00	10	4	4	97.88	10.976	705.63
2017	53	86	8672A	44	N	08:58:00	26	4	5	75.776	17.629	580.93
2017	57	86	8672A	44	N	10:04:00	15	4	9	71.798	8.87	668.134
2017	58	86	8672A	44	N	13:40:00	23	4	10	82.85	17.875	732.118
2017	59	86	8672A	44	N	09:47:00	30	4	11	73.598	10.035	700.212
2017	60	86	8672A	44	N	13:42:00	21	4	12	81.338	12.163	745.448
2017	62	86	8672A	44	N	09:05:00	5	4	14	74.282	16.083	571.814
2017	64	86	8672A	44	N	09:00:00	17	4	16	72.968	5.018	562.354
2017	65	86	8672A	44	N	14:56:00	13	4	17	89.114	7.123	644.742
2017	66	86	8672A	44	N	13:34:00	34	4	18	93.02	8.714	728.764
2017	67	86	8672A	44	N	09:01:00	14	4	19	81.284	3.584	550.228
2017	70	86	8672A	44	N	13:27:00	7	4	22	96.98	6.07	755.338
2017	72	86	8672A	44	N	13:34:00	3	4	24	90.752	4.435	546.1
2017	49	86	8673A	44	N	10:55:00	1	1	1	73.094	7.213	747.34
2017	50	86	8673A	44	N	09:50:00	8	1	2	76.406	9.453	713.284
2017	51	86	8673A	44	N	09:49:00	12	1	3	84.74	4.928	689.032
2017	52	86	8673A	44	N	14:24:00	10	1	4	97.88	10.976	705.63
2017	53	86	8673A	44	N	08:58:00	5	1	5	75.776	17.629	580.93
2017	57	86	8673A	44	N	10:04:00	12	1	9	71.798	8.87	668.134
2017	58	86	8673A	44	N	13:40:00	6	1	10	82.85	17.875	732.118
2017	59	86	8673A	44	N	09:47:00	16	1	11	73.598	10.035	700.212
2017	51	97	971	1815	Y	13:30:00	6	2	5	95.396	8.131	745.276
2017	52	97	971	1815	Y	09:46:00	8	2	6	89.384	10.416	696.772
2017	53	97	971	1815	Y	15:35:00	10	2	7	78.728	13.664	623.844
2017	57	97	971	1815	Y	13:43:00	10	2	11	78.656	9.699	743.298
2017	58	97	971	1815	Y	10:53:00	11	2	12	72.482	14.426	757.832
2017	59	97	971	1815	Y	13:29:00	14	2	13	84.092	8.086	738.74
2017	60	97	971	1815	Y	10:40:00	13	2	14	76.586	10.998	705.544
2017	61	97	971	1815	Y	09:33:00	11	2	15	69.566	7.146	436.794
2017	62	97	971	1815	Y	13:17:00	5	2	16	85.262	13.328	611.632
2017	63	97	971	1815	Y	08:21:00	6	2	17	71.384	8.826	408.586
2017	64	97	971	1815	Y	14:29:00	0	2	18	86.27	7.885	725.41
2017	65	97	971	1815	Y	08:37:00	3	2	19	75.992	4.592	558.312
2017	66	97	971	1815	Y	10:29:00	7	2	20	83.822	8.49	671.23
2017	68	97	971	1815	Y	14:16:00	0	2	22	84.182	7.168	669.854
2017	70	97	971	1815	Y	09:25:00	2	2	24	79.988	3.763	555.302
2017	51	97	972	1815	Y	13:30:00	9	3	6	95.396	8.131	745.276
2017	52	97	972	1815	Y	09:46:00	7	3	7	89.384	10.416	696.772
2017	53	97	972	1815	Y	15:35:00	8	3	8	78.728	13.664	623.844
2017	57	97	972	1815	Y	13:43:00	24	3	12	78.656	9.699	743.298
2017	58	97	972	1815	Y	10:53:00	8	2	13	72.482	14.426	757.832
2017	59	97	972	1815	Y	13:29:00	7	2	14	84.092	8.086	738.74
2017	60	97	972	1815	Y	10:40:00	8	2	15	76.586	10.998	705.544
2017	61	97	972	1815	Y	09:33:00	6	2	16	69.566	7.146	436.794
2017	62	97	972	1815	Y	13:17:00	6	2	17	85.262	13.328	611.632
2017	63	97	972	1815	Y	08:21:00	9	2	18	71.384	8.826	408.586
2017	64	97	972	1815	Y	14:29:00	3	2	19	86.27	7.885	725.41
2017	65	97	972	1815	Y	08:37:00	7	2	20	75.992	4.592	558.312
2017	66	97	972	1815	Y	10:29:00	15	2	21	83.822	8.49	671.23
2017	68	97	972	1815	Y	14:16:00	9	2	23	84.182	7.168	669.854
2017	70	97	972	1815	Y	09:25:00	1	2	25	79.988	3.763	555.302
2017	53	97	973	1815	Y	15:35:00	5	3	3	78.728	13.664	623.844
2017	57	97	973	1815	Y	13:43:00	19	3	7	78.656	9.699	743.298
2017	58	97	973	1815	Y	10:53:00	10	3	8	72.482	14.426	757.832
2017	59	97	973	1815	Y	13:29:00	16	3	9	84.092	8.086	738.74
2017	60	97	973	1815	Y	10:40:00	16	3	10	76.586	10.998	705.544
2017	61	97	973	1815	Y	09:33:00	14	3	11	69.566	7.146	436.794
2017	62	97	973	1815	Y	13:17:00	12	3	12	85.262	13.328	611.632
2017	63	97	973	1815	Y	08:21:00	5	3	13	71.384	8.826	408.586
2017	64	97	973	1815	Y	14:29:00	22	3	14	86.27	7.885	725.41
2017	65	97	973	1815	Y	08:37:00	5	3	15	75.992	4.592	558.312
2017	66	97	973	1815	Y	10:29:00	9	3	16	83.822	8.49	671.23
2017	68	97	973	1815	Y	14:16:00	12	3	18	84.182	7.168	669.854
2017	70	97	973	1815	Y	09:25:00	17	3	20	79.988	3.763	555.302
2017	71	97	973	1815	Y	08:38:00	7	3	21	79.358	9.901	314.588
2017	72	97	973	1815	Y	09:34:00	8	3	22	81.716	5.152	292.744
2017	74	97	973	1815	Y	14:18:00	13	3	24	83.174	6.899	630.036
2017	51	97	974	1815	Y	13:30:00	10	4	6	95.396	8.131	745.276
2017	52	97	974	1815	Y	09:46:00	14	4	7	89.384	10.416	696.772
2017	53	97	974	1815	Y	15:35:00	13	4	8	78.728	13.664	623.844
2017	57	97	974	1815	Y	13:43:00	20	4	12	78.656	9.699	743.298
2017	58	97	974	1815	Y	10:53:00	11	4	13	72.482	14.426	757.832
2017	59	97	974	1815	Y	13:29:00	16	4	14	84.092	8.086	738.74
2017	60	97	974	1815	Y	10:40:00	18	4	15	76.586	10.998	705.544
2017	61	97	974	1815	Y	09:33:00	23	4	16	69.566	7.146	436.794
2017	62	97	974	1815	Y	13:17:00	16	4	17	85.262	13.328	611.632
2017	63	97	974	1815	Y	08:21:00	15	4	18	71.384	8.826	408.586
2017	64	97	974	1815	Y	14:29:00	15	4	19	86.27	7.885	725.41
2017	65	97	974	1815	Y	08:37:00	9	4	20	75.992	4.592	558.312
2017	66	97	974	1815	Y	10:29:00	11	4	21	83.822	8.49	671.23
2017	68	97	974	1815	Y	14:16:00	15	4	23	84.182	7.168	669.854
2017	70	97	974	1815	Y	09:25:00	8	4	25	79.988	3.763	555.302
2017	71	97	974	1815	Y	08:38:00	10	4	26	79.358	9.901	314.588
2017	51	97	975	1815	Y	13:30:00	9	3	7	95.396	8.131	745.276
2017	52	97	975	1815	Y	09:46:00	15	3	8	89.384	10.416	696.772
2017	53	97	975	1815	Y	15:35:00	14	3	8	78.728	13.664	623.844
2017	57	97	975	1815	Y	13:43:00	20	3	13	78.656	9.699	743.298
2017	58	97	975	1815	Y	10:53:00	8	3	14	72.482	14.426	757.832
2017	59	97	975	1815	Y	13:29:00	24	3	15	84.092	8.086	738.74
2017	60	97	975	1815	Y	10:40:00	13	3	16	76.586	10.998	705.544
2017	61	97	975	1815	Y	09:33:00	16	3	17	69.566	7.146	436.794
2017	62	97	975	1815	Y	13:17:00	14	3	18	85.262	13.328	611.632
2017	63	97	975	1815	Y	08:21:00	17	3	19	71.384	8.826	408.586
2017	64	97	975	1815	Y	14:29:00	7	3	20	86.27	7.885	725.41
2017	65	97	975	1815	Y	08:37:00	7	3	21	75.992	4.592	558.312
2017	66	97	975	1815	Y	10:29:00	13	3	22	83.822	8.49	671.23
2017	68	97	975	1815	Y	14:16:00	6	3	24	84.182	7.168	669.854
2017	70	97	975	1815	Y	09:25:00	9	3	26	79.988	3.763	555.302
2017	71	97	975	1815	Y	08:38:00	11	3	27	79.358	9.901	314.588
2017	51	97	976	1815	Y	13:30:00	6	1	5	95.396	8.131	745.276
2017	52	97	976	1815	Y	09:46:00	8	1	6	89.384	10.416	696.772
2017	53	97	976	1815	Y	15:35:00	8	1	7	78.728	13.664	623.844
2017	57	97	976	1815	Y	13:43:00	7	1	11	78.656	9.699	743.298
2017	58	97	976	1815	Y	10:53:00	5	1	12	72.482	14.426	757.832
2017	59	97	976	1815	Y	13:29:00	8	1	13	84.092	8.086	738.74
2017	60	97	976	1815	Y	10:40:00	8	1	14	76.586	10.998	705.544
2017	61	97	976	1815	Y	09:33:00	17	1	15	69.566	7.146	436.794
2017	62	97	976	1815	Y	13:17:00	5	1	16	85.262	13.328	611.632
2017	63	97	976	1815	Y	08:21:00	1	1	17	71.384	8.826	408.586
2017	64	97	976	1815	Y	14:29:00	3	1	18	86.27	7.885	725.41
2017	65	97	976	1815	Y	08:37:00	2	1	19	75.992	4.592	558.312
2017	66	97	976	1815	Y	10:29:00	4	1	20	83.822	8.49	671.23
2017	68	97	976	1815	Y	14:16:00	3	1	22	84.182	7.168	669.854
2017	70	97	976	1815	Y	09:25:00	11	1	24	79.988	3.763	555.302
2017	71	97	976	1815	Y	08:38:00	0	1	25	79.358	9.901	314.588
2017	51	97	978	1815	Y	13:30:00	12	3	7	95.396	8.131	745.276
2017	52	97	978	1815	Y	09:46:00	20	3	8	89.384	10.416	696.772
2017	53	97	978	1815	Y	15:35:00	14	3	9	78.728	13.664	623.844
2017	57	97	978	1815	Y	13:43:00	42	3	13	78.656	9.699	743.298
2017	58	97	978	1815	Y	10:53:00	14	3	14	72.482	14.426	757.832
2017	59	97	978	1815	Y	13:29:00	33	3	15	84.092	8.086	738.74
2017	60	97	978	1815	Y	10:40:00	14	3	16	76.586	10.998	705.544
2017	61	97	978	1815	Y	09:33:00	22	3	17	69.566	7.146	436.794
2017	62	97	978	1815	Y	13:17:00	8	3	18	85.262	13.328	611.632
2017	63	97	978	1815	Y	08:21:00	12	3	19	71.384	8.826	408.586
2017	64	97	978	1815	Y	14:29:00	17	3	20	86.27	7.885	725.41
2017	65	97	978	1815	Y	08:37:00	6	3	21	75.992	4.592	558.312
2017	66	97	978	1815	Y	10:29:00	17	3	22	83.822	8.49	671.23
2017	68	97	978	1815	Y	14:16:00	13	3	24	84.182	7.168	669.854
2017	70	97	978	1815	Y	09:25:00	3	3	26	79.988	3.763	555.302
2017	51	97	979	1815	Y	13:30:00	9	4	7	95.396	8.131	745.276
2017	52	97	979	1815	Y	09:46:00	16	4	8	89.384	10.416	696.772
2017	53	97	979	1815	Y	15:35:00	12	4	9	78.728	13.664	623.844
2017	57	97	979	1815	Y	13:43:00	24	4	13	78.656	9.699	743.298
2017	58	97	979	1815	Y	10:53:00	7	4	14	72.482	14.426	757.832
2017	59	97	979	1815	Y	13:29:00	22	4	15	84.092	8.086	738.74
2017	60	97	979	1815	Y	10:40:00	12	4	16	76.586	10.998	705.544
2017	61	97	979	1815	Y	09:33:00	16	4	17	69.566	7.146	436.794
2017	62	97	979	1815	Y	13:17:00	22	4	18	85.262	13.328	611.632
2017	63	97	979	1815	Y	08:21:00	10	4	19	71.384	8.826	408.586
2017	64	97	979	1815	Y	14:29:00	15	4	20	86.27	7.885	725.41
2017	65	97	979	1815	Y	08:37:00	9	4	21	75.992	4.592	558.312
2017	66	97	979	1815	Y	10:29:00	10	4	22	83.822	8.49	671.23
2017	68	97	979	1815	Y	14:16:00	16	4	24	84.182	7.168	669.854
2017	51	97	9710	1815	Y	13:30:00	14	4	6	95.396	8.131	745.276
2017	52	97	9710	1815	Y	09:46:00	21	4	7	89.384	10.416	696.772
2017	53	97	9710	1815	Y	15:35:00	13	4	8	78.728	13.664	623.844
2017	57	97	9710	1815	Y	13:43:00	30	4	12	78.656	9.699	743.298
2017	58	97	9710	1815	Y	10:53:00	11	3	13	72.482	14.426	757.832
2017	59	97	9710	1815	Y	13:29:00	36	3	14	84.092	8.086	738.74
2017	60	97	9710	1815	Y	10:40:00	34	3	15	76.586	10.998	705.544
2017	61	97	9710	1815	Y	09:33:00	23	3	16	69.566	7.146	436.794
2017	62	97	9710	1815	Y	13:17:00	18	3	17	85.262	13.328	611.632
2017	63	97	9710	1815	Y	08:21:00	21	3	18	71.384	8.826	408.586
2017	64	97	9710	1815	Y	14:29:00	15	3	19	86.27	7.885	725.41
2017	65	97	9710	1815	Y	08:37:00	16	3	20	75.992	4.592	558.312
2017	66	97	9710	1815	Y	10:29:00	7	3	21	83.822	8.49	671.23
2017	68	97	9710	1815	Y	14:16:00	10	3	23	84.182	7.168	669.854
2017	70	97	9710	1815	Y	09:25:00	6	3	25	79.988	3.763	555.302
2017	71	97	9710	1815	Y	08:38:00	10	3	26	79.358	9.901	314.588
2017	51	97	9711	1815	Y	13:30:00	6	2	12	95.396	8.131	745.276
2017	52	97	9711	1815	Y	09:46:00	9	2	13	89.384	10.416	696.772
2017	53	97	9711	1815	Y	15:35:00	6	2	14	78.728	13.664	623.844
2017	57	97	9711	1815	Y	13:43:00	7	2	18	78.656	9.699	743.298
2017	58	97	9711	1815	Y	10:53:00	6	2	19	72.482	14.426	757.832
2017	59	97	9711	1815	Y	13:29:00	7	2	20	84.092	8.086	738.74
2017	60	97	9711	1815	Y	10:40:00	4	2	21	76.586	10.998	705.544
2017	61	97	9711	1815	Y	09:33:00	6	2	22	69.566	7.146	436.794
2017	62	97	9711	1815	Y	13:17:00	0	2	23	85.262	13.328	611.632
2017	63	97	9711	1815	Y	08:21:00	0	2	24	71.384	8.826	408.586
2017	64	97	9711	1815	Y	14:29:00	1	2	25	86.27	7.885	725.41
2017	65	97	9711	1815	Y	08:37:00	6	2	26	75.992	4.592	558.312
2017	51	97	9712	1815	Y	13:30:00	7	4	6	95.396	8.131	745.276
2017	52	97	9712	1815	Y	09:46:00	16	4	7	89.384	10.416	696.772
2017	53	97	9712	1815	Y	15:35:00	14	4	8	78.728	13.664	623.844
2017	57	97	9712	1815	Y	13:43:00	20	4	12	78.656	9.699	743.298
2017	58	97	9712	1815	Y	10:53:00	9	3	13	72.482	14.426	757.832
2017	59	97	9712	1815	Y	13:29:00	26	3	14	84.092	8.086	738.74
2017	60	97	9712	1815	Y	10:40:00	14	3	15	76.586	10.998	705.544
2017	61	97	9712	1815	Y	09:33:00	11	3	16	69.566	7.146	436.794
2017	62	97	9712	1815	Y	13:17:00	18	3	17	85.262	13.328	611.632
2017	63	97	9712	1815	Y	08:21:00	13	3	18	71.384	8.826	408.586
2017	64	97	9712	1815	Y	14:29:00	12	3	19	86.27	7.885	725.41
2017	65	97	9712	1815	Y	08:37:00	7	3	20	75.992	4.592	558.312
2017	66	97	9712	1815	Y	10:29:00	10	3	21	83.822	8.49	671.23
2017	68	97	9712	1815	Y	14:16:00	6	3	23	84.182	7.168	669.854
2017	70	97	9712	1815	Y	09:25:00	9	3	25	79.988	3.763	555.302
2017	52	97	9713	1815	Y	09:46:00	0	NA	NA	89.384	10.416	696.772
2017	53	97	9713	1815	Y	15:35:00	1	NA	NA	78.728	13.664	623.844
2017	57	97	9713	1815	Y	13:43:00	0	NA	NA	78.656	9.699	743.298
2017	51	97	9714	1815	Y	13:30:00	10	4	5	95.396	8.131	745.276
2017	52	97	9714	1815	Y	09:46:00	12	4	6	89.384	10.416	696.772
2017	53	97	9714	1815	Y	15:35:00	10	4	7	78.728	13.664	623.844
2017	57	97	9714	1815	Y	13:43:00	24	4	11	78.656	9.699	743.298
2017	58	97	9714	1815	Y	10:53:00	12	4	12	72.482	14.426	757.832
2017	59	97	9714	1815	Y	13:29:00	27	4	13	84.092	8.086	738.74
2017	60	97	9714	1815	Y	10:40:00	32	4	14	76.586	10.998	705.544
2017	61	97	9714	1815	Y	09:33:00	26	4	15	69.566	7.146	436.794
2017	62	97	9714	1815	Y	13:17:00	17	4	16	85.262	13.328	611.632
2017	63	97	9714	1815	Y	08:21:00	15	4	17	71.384	8.826	408.586
2017	64	97	9714	1815	Y	14:29:00	30	4	18	86.27	7.885	725.41
2017	65	97	9714	1815	Y	08:37:00	17	4	19	75.992	4.592	558.312
2017	66	97	9714	1815	Y	10:29:00	8	4	20	83.822	8.49	671.23
2017	68	97	9714	1815	Y	14:16:00	13	4	22	84.182	7.168	669.854
2017	70	97	9714	1815	Y	09:25:00	9	4	24	79.988	3.763	555.302
2017	71	97	9714	1815	Y	08:38:00	3	4	25	79.358	9.901	314.588
2017	72	97	9714	1815	Y	09:34:00	9	4	26	81.716	5.152	292.744
2017	74	97	9714	1815	Y	14:18:00	2	4	28	83.174	6.899	630.036
2017	51	97	9715	1815	Y	13:30:00	10	4	7	95.396	8.131	745.276
2017	52	97	9715	1815	Y	09:46:00	13	4	8	89.384	10.416	696.772
2017	53	97	9715	1815	Y	15:35:00	13	4	9	78.728	13.664	623.844
2017	57	97	9715	1815	Y	13:43:00	27	4	13	78.656	9.699	743.298
2017	58	97	9715	1815	Y	10:53:00	10	4	14	72.482	14.426	757.832
2017	59	97	9715	1815	Y	13:29:00	23	4	15	84.092	8.086	738.74
2017	60	97	9715	1815	Y	10:40:00	18	4	16	76.586	10.998	705.544
2017	61	97	9715	1815	Y	09:33:00	20	4	17	69.566	7.146	436.794
2017	62	97	9715	1815	Y	13:17:00	19	3	18	85.262	13.328	611.632
2017	63	97	9715	1815	Y	08:21:00	10	3	19	71.384	8.826	408.586
2017	64	97	9715	1815	Y	14:29:00	7	3	20	86.27	7.885	725.41
2017	65	97	9715	1815	Y	08:37:00	17	3	21	75.992	4.592	558.312
2017	66	97	9715	1815	Y	10:29:00	11	3	22	83.822	8.49	671.23
2017	68	97	9715	1815	Y	14:16:00	7	3	24	84.182	7.168	669.854
2017	70	97	9715	1815	Y	09:25:00	9	3	26	79.988	3.763	555.302
2017	51	97	9716	1815	Y	13:30:00	5	2	6	95.396	8.131	745.276
2017	52	97	9716	1815	Y	09:46:00	6	2	7	89.384	10.416	696.772
2017	53	97	9716	1815	Y	15:35:00	5	2	8	78.728	13.664	623.844
2017	57	97	9716	1815	Y	13:43:00	7	2	12	78.656	9.699	743.298
2017	58	97	9716	1815	Y	10:53:00	4	1	13	72.482	14.426	757.832
2017	59	97	9716	1815	Y	13:29:00	6	1	14	84.092	8.086	738.74
2017	60	97	9716	1815	Y	10:40:00	5	1	15	76.586	10.998	705.544
2017	61	97	9716	1815	Y	09:33:00	8	1	16	69.566	7.146	436.794
2017	62	97	9716	1815	Y	13:17:00	6	1	17	85.262	13.328	611.632
2017	63	97	9716	1815	Y	08:21:00	3	1	18	71.384	8.826	408.586
2017	64	97	9716	1815	Y	14:29:00	17	1	19	86.27	7.885	725.41
2017	65	97	9716	1815	Y	08:37:00	1	1	20	75.992	4.592	558.312
2017	66	97	9716	1815	Y	10:29:00	4	1	21	83.822	8.49	671.23
2017	68	97	9716	1815	Y	14:16:00	3	1	23	84.182	7.168	669.854
2017	51	97	9717	1815	Y	13:30:00	10	3	6	95.396	8.131	745.276
2017	52	97	9717	1815	Y	09:46:00	9	3	7	89.384	10.416	696.772
2017	53	97	9717	1815	Y	15:35:00	8	3	8	78.728	13.664	623.844
2017	57	97	9717	1815	Y	13:43:00	14	3	12	78.656	9.699	743.298
2017	58	97	9717	1815	Y	10:53:00	4	2	13	72.482	14.426	757.832
2017	59	97	9717	1815	Y	13:29:00	9	2	14	84.092	8.086	738.74
2017	60	97	9717	1815	Y	10:40:00	14	2	15	76.586	10.998	705.544
2017	61	97	9717	1815	Y	09:33:00	22	2	16	69.566	7.146	436.794
2017	62	97	9717	1815	Y	13:17:00	6	2	17	85.262	13.328	611.632
2017	63	97	9717	1815	Y	08:21:00	6	2	18	71.384	8.826	408.586
2017	64	97	9717	1815	Y	14:29:00	7	2	19	86.27	7.885	725.41
2017	65	97	9717	1815	Y	08:37:00	8	2	20	75.992	4.592	558.312
2017	66	97	9717	1815	Y	10:29:00	6	2	21	83.822	8.49	671.23
2017	68	97	9717	1815	Y	14:16:00	6	2	23	84.182	7.168	669.854
2017	70	97	9717	1815	Y	09:25:00	9	2	25	79.988	3.763	555.302
2017	71	97	9717	1815	Y	08:38:00	7	2	26	79.358	9.901	314.588
2017	72	97	9717	1815	Y	09:34:00	13	2	27	81.716	5.152	292.744
2017	74	97	9717	1815	Y	14:18:00	7	2	29	83.174	6.899	630.036
2017	51	97	9718	1815	Y	14:45:00	4	1	7	96.152	8.646	570.18
2017	52	97	9718	1815	Y	10:53:00	5	1	8	94.154	10.774	740.976
2017	53	97	9718	1815	Y	14:25:00	5	1	9	79.502	14.269	737.364
2017	57	97	9718	1815	Y	14:48:00	9	1	13	79.61	10.595	659.448
2017	58	97	9718	1815	Y	08:38:00	3	1	14	66.182	15.21	383.13
2017	59	97	9718	1815	Y	14:37:00	4	1	15	85.64	5.398	633.304
2017	60	97	9718	1815	Y	09:34:00	4	1	16	73.616	9.878	535.866
2017	61	97	9718	1815	Y	08:27:00	3	1	17	68.414	10.08	506.884
2017	62	97	9718	1815	Y	15:24:00	5	1	18	85.604	10.64	237.532
2017	63	97	9718	1815	Y	09:25:00	11	1	19	75.686	8.893	553.496
2017	64	97	9718	1815	Y	13:23:00	5	1	20	84.686	5.04	774.602
2017	65	97	9718	1815	Y	10:44:00	7	1	21	83.498	6.989	750.694
2017	66	97	9718	1815	Y	09:23:00	7	1	22	78.962	7.28	554.614
2017	51	97	9719	1815	Y	14:45:00	7	3	6	96.152	8.646	570.18
2017	52	97	9719	1815	Y	10:53:00	6	3	7	94.154	10.774	740.976
2017	53	97	9719	1815	Y	14:25:00	10	3	8	79.502	14.269	737.364
2017	57	97	9719	1815	Y	14:48:00	19	3	12	79.61	10.595	659.448
2017	58	97	9719	1815	Y	08:38:00	12	3	13	66.182	15.21	383.13
2017	59	97	9719	1815	Y	14:37:00	18	3	14	85.64	5.398	633.304
2017	60	97	9719	1815	Y	09:34:00	27	3	15	73.616	9.878	535.866
2017	61	97	9719	1815	Y	08:27:00	12	3	16	68.414	10.08	506.884
2017	62	97	9719	1815	Y	15:24:00	11	3	17	85.604	10.64	237.532
2017	63	97	9719	1815	Y	09:25:00	22	3	18	75.686	8.893	553.496
2017	64	97	9719	1815	Y	13:23:00	5	3	19	84.686	5.04	774.602
2017	65	97	9719	1815	Y	10:44:00	8	3	20	83.498	6.989	750.694
2017	66	97	9719	1815	Y	09:23:00	8	3	21	78.962	7.28	554.614
2017	68	97	9719	1815	Y	15:18:00	2	3	23	85.586	7.19	582.65
2017	51	97	9720	1815	Y	14:45:00	14	3	6	96.152	8.646	570.18
2017	52	97	9720	1815	Y	10:53:00	10	3	7	94.154	10.774	740.976
2017	53	97	9720	1815	Y	14:25:00	11	3	8	79.502	14.269	737.364
2017	57	97	9720	1815	Y	14:48:00	16	3	12	79.61	10.595	659.448
2017	58	97	9720	1815	Y	08:38:00	11	3	13	66.182	15.21	383.13
2017	59	97	9720	1815	Y	14:37:00	18	3	14	85.64	5.398	633.304
2017	60	97	9720	1815	Y	09:34:00	16	3	15	73.616	9.878	535.866
2017	61	97	9720	1815	Y	08:27:00	12	3	16	68.414	10.08	506.884
2017	62	97	9720	1815	Y	15:24:00	11	3	17	85.604	10.64	237.532
2017	63	97	9720	1815	Y	09:25:00	24	3	18	75.686	8.893	553.496
2017	64	97	9720	1815	Y	13:23:00	13	3	19	84.686	5.04	774.602
2017	65	97	9720	1815	Y	10:44:00	5	3	20	83.498	6.989	750.694
2017	66	97	9720	1815	Y	09:23:00	9	3	21	78.962	7.28	554.614
2017	68	97	9720	1815	Y	15:18:00	6	3	23	85.586	7.19	582.65
2017	70	97	9720	1815	Y	08:23:00	6	3	25	75.11	3.674	410.22
2017	51	97	9721	1815	Y	14:45:00	18	4	6	96.152	8.646	570.18
2017	52	97	9721	1815	Y	10:53:00	15	4	7	94.154	10.774	740.976
2017	53	97	9721	1815	Y	14:25:00	15	4	8	79.502	14.269	737.364
2017	57	97	9721	1815	Y	14:48:00	13	4	12	79.61	10.595	659.448
2017	58	97	9721	1815	Y	08:38:00	13	2	13	66.182	15.21	383.13
2017	59	97	9721	1815	Y	14:37:00	17	2	14	85.64	5.398	633.304
2017	60	97	9721	1815	Y	09:34:00	20	2	15	73.616	9.878	535.866
2017	61	97	9721	1815	Y	08:27:00	12	2	16	68.414	10.08	506.884
2017	62	97	9721	1815	Y	15:24:00	11	2	17	85.604	10.64	237.532
2017	63	97	9721	1815	Y	09:25:00	12	2	18	75.686	8.893	553.496
2017	64	97	9721	1815	Y	13:23:00	5	2	19	84.686	5.04	774.602
2017	65	97	9721	1815	Y	10:44:00	11	2	20	83.498	6.989	750.694
2017	66	97	9721	1815	Y	09:23:00	15	2	21	78.962	7.28	554.614
2017	68	97	9721	1815	Y	15:18:00	6	2	23	85.586	7.19	582.65
2017	70	97	9721	1815	Y	08:23:00	4	2	25	75.11	3.674	410.22
2017	51	97	9722	1815	Y	14:45:00	16	3	7	96.152	8.646	570.18
2017	52	97	9722	1815	Y	10:53:00	12	3	8	94.154	10.774	740.976
2017	53	97	9722	1815	Y	14:25:00	15	3	9	79.502	14.269	737.364
2017	57	97	9722	1815	Y	14:48:00	17	3	13	79.61	10.595	659.448
2017	58	97	9722	1815	Y	08:38:00	8	3	14	66.182	15.21	383.13
2017	59	97	9722	1815	Y	14:37:00	38	3	15	85.64	5.398	633.304
2017	60	97	9722	1815	Y	09:34:00	14	3	16	73.616	9.878	535.866
2017	61	97	9722	1815	Y	08:27:00	14	3	17	68.414	10.08	506.884
2017	62	97	9722	1815	Y	15:24:00	19	3	18	85.604	10.64	237.532
2017	63	97	9722	1815	Y	09:25:00	19	3	19	75.686	8.893	553.496
2017	64	97	9722	1815	Y	13:23:00	4	3	20	84.686	5.04	774.602
2017	65	97	9722	1815	Y	10:44:00	9	3	21	83.498	6.989	750.694
2017	66	97	9722	1815	Y	09:23:00	12	3	22	78.962	7.28	554.614
2017	68	97	9722	1815	Y	15:18:00	7	3	24	85.586	7.19	582.65
2017	70	97	9722	1815	Y	08:23:00	12	3	26	75.11	3.674	410.22
2017	71	97	9722	1815	Y	14:01:00	3	3	27	89.87	11.11	707.78
2017	51	97	9723	1815	Y	14:45:00	13	4	7	96.152	8.646	570.18
2017	52	97	9723	1815	Y	10:53:00	14	4	8	94.154	10.774	740.976
2017	53	97	9723	1815	Y	14:25:00	10	4	9	79.502	14.269	737.364
2017	57	97	9723	1815	Y	14:48:00	17	4	13	79.61	10.595	659.448
2017	58	97	9723	1815	Y	08:38:00	7	4	14	66.182	15.21	383.13
2017	59	97	9723	1815	Y	14:37:00	29	4	15	85.64	5.398	633.304
2017	60	97	9723	1815	Y	09:34:00	18	4	16	73.616	9.878	535.866
2017	61	97	9723	1815	Y	08:27:00	14	4	17	68.414	10.08	506.884
2017	62	97	9723	1815	Y	15:24:00	6	4	18	85.604	10.64	237.532
2017	63	97	9723	1815	Y	09:25:00	18	4	19	75.686	8.893	553.496
2017	64	97	9723	1815	Y	13:23:00	10	4	20	84.686	5.04	774.602
2017	65	97	9723	1815	Y	10:44:00	10	4	21	83.498	6.989	750.694
2017	66	97	9723	1815	Y	09:23:00	9	4	22	78.962	7.28	554.614
2017	68	97	9723	1815	Y	15:18:00	10	4	24	85.586	7.19	582.65
2017	70	97	9723	1815	Y	08:23:00	6	4	26	75.11	3.674	410.22
2017	58	97	9724	1815	Y	08:38:00	3	1	8	66.182	15.21	383.13
2017	59	97	9724	1815	Y	14:37:00	8	1	9	85.64	5.398	633.304
2017	60	97	9724	1815	Y	09:34:00	11	1	10	73.616	9.878	535.866
2017	61	97	9724	1815	Y	08:27:00	19	1	11	68.414	10.08	506.884
2017	62	97	9724	1815	Y	15:24:00	9	1	12	85.604	10.64	237.532
2017	63	97	9724	1815	Y	09:25:00	40	1	13	75.686	8.893	553.496
2017	64	97	9724	1815	Y	13:23:00	7	1	14	84.686	5.04	774.602
2017	65	97	9724	1815	Y	10:44:00	11	1	15	83.498	6.989	750.694
2017	66	97	9724	1815	Y	09:23:00	7	1	16	78.962	7.28	554.614
2017	68	97	9724	1815	Y	15:18:00	3	1	18	85.586	7.19	582.65
2017	70	97	9724	1815	Y	08:23:00	6	1	20	75.11	3.674	410.22
2017	71	97	9724	1815	Y	14:01:00	5	1	21	89.87	11.11	707.78
2017	51	97	9725	1815	Y	14:45:00	14	3	7	96.152	8.646	570.18
2017	52	97	9725	1815	Y	10:53:00	17	3	8	94.154	10.774	740.976
2017	53	97	9725	1815	Y	14:25:00	26	3	9	79.502	14.269	737.364
2017	57	97	9725	1815	Y	14:48:00	25	3	13	79.61	10.595	659.448
2017	58	97	9725	1815	Y	08:38:00	7	3	14	66.182	15.21	383.13
2017	59	97	9725	1815	Y	14:37:00	38	3	15	85.64	5.398	633.304
2017	60	97	9725	1815	Y	09:34:00	15	3	16	73.616	9.878	535.866
2017	61	97	9725	1815	Y	08:27:00	23	3	17	68.414	10.08	506.884
2017	62	97	9725	1815	Y	15:24:00	12	3	18	85.604	10.64	237.532
2017	63	97	9725	1815	Y	09:25:00	14	3	19	75.686	8.893	553.496
2017	64	97	9725	1815	Y	13:23:00	13	3	20	84.686	5.04	774.602
2017	65	97	9725	1815	Y	10:44:00	12	3	21	83.498	6.989	750.694
2017	66	97	9725	1815	Y	09:23:00	20	3	22	78.962	7.28	554.614
2017	68	97	9725	1815	Y	15:18:00	10	3	24	85.586	7.19	582.65
2017	70	97	9725	1815	Y	08:23:00	7	3	26	75.11	3.674	410.22
2017	58	97	9726	1815	Y	08:38:00	4	3	5	66.182	15.21	383.13
2017	59	97	9726	1815	Y	14:37:00	7	3	6	85.64	5.398	633.304
2017	60	97	9726	1815	Y	09:34:00	13	3	7	73.616	9.878	535.866
2017	61	97	9726	1815	Y	08:27:00	18	3	8	68.414	10.08	506.884
2017	62	97	9726	1815	Y	15:24:00	16	3	9	85.604	10.64	237.532
2017	63	97	9726	1815	Y	09:25:00	34	3	10	75.686	8.893	553.496
2017	64	97	9726	1815	Y	13:23:00	9	3	11	84.686	5.04	774.602
2017	65	97	9726	1815	Y	10:44:00	5	3	12	83.498	6.989	750.694
2017	66	97	9726	1815	Y	09:23:00	16	3	13	78.962	7.28	554.614
2017	68	97	9726	1815	Y	15:18:00	10	3	15	85.586	7.19	582.65
2017	70	97	9726	1815	Y	08:23:00	11	3	17	75.11	3.674	410.22
2017	71	97	9726	1815	Y	14:01:00	10	3	18	89.87	11.11	707.78
2017	72	97	9726	1815	Y	09:34:00	12	3	19	81.716	5.152	292.744
2017	74	97	9726	1815	Y	14:18:00	18	3	21	83.174	6.899	630.036
2017	51	97	9727	1815	Y	14:45:00	12	3	7	96.152	8.646	570.18
2017	52	97	9727	1815	Y	10:53:00	9	3	8	94.154	10.774	740.976
2017	53	97	9727	1815	Y	14:25:00	15	3	9	79.502	14.269	737.364
2017	57	97	9727	1815	Y	14:48:00	19	3	13	79.61	10.595	659.448
2017	58	97	9727	1815	Y	08:38:00	7	3	14	66.182	15.21	383.13
2017	59	97	9727	1815	Y	14:37:00	16	3	15	85.64	5.398	633.304
2017	60	97	9727	1815	Y	09:34:00	11	3	16	73.616	9.878	535.866
2017	61	97	9727	1815	Y	08:27:00	22	3	17	68.414	10.08	506.884
2017	62	97	9727	1815	Y	15:24:00	12	3	18	85.604	10.64	237.532
2017	63	97	9727	1815	Y	09:25:00	14	3	19	75.686	8.893	553.496
2017	64	97	9727	1815	Y	13:23:00	15	3	20	84.686	5.04	774.602
2017	65	97	9727	1815	Y	10:44:00	8	3	21	83.498	6.989	750.694
2017	66	97	9727	1815	Y	09:23:00	2	3	22	78.962	7.28	554.614
2017	51	97	9728	1815	Y	14:45:00	5	3	5	96.152	8.646	570.18
2017	52	97	9728	1815	Y	10:53:00	5	3	6	94.154	10.774	740.976
2017	53	97	9728	1815	Y	14:25:00	5	3	7	79.502	14.269	737.364
2017	57	97	9728	1815	Y	14:48:00	11	3	11	79.61	10.595	659.448
2017	58	97	9728	1815	Y	08:38:00	2	3	12	66.182	15.21	383.13
2017	59	97	9728	1815	Y	14:37:00	8	3	13	85.64	5.398	633.304
2017	60	97	9728	1815	Y	09:34:00	13	3	14	73.616	9.878	535.866
2017	61	97	9728	1815	Y	08:27:00	16	3	15	68.414	10.08	506.884
2017	62	97	9728	1815	Y	15:24:00	3	3	16	85.604	10.64	237.532
2017	63	97	9728	1815	Y	09:25:00	7	3	17	75.686	8.893	553.496
2017	64	97	9728	1815	Y	13:23:00	5	3	18	84.686	5.04	774.602
2017	65	97	9728	1815	Y	10:44:00	5	3	19	83.498	6.989	750.694
2017	66	97	9728	1815	Y	09:23:00	3	3	20	78.962	7.28	554.614
2017	68	97	9728	1815	Y	15:18:00	0	3	22	85.586	7.19	582.65
2017	70	97	9728	1815	Y	08:23:00	4	3	24	75.11	3.674	410.22
2017	52	97	9730	1815	Y	10:53:00	11	3	8	94.154	10.774	740.976
2017	53	97	9730	1815	Y	14:25:00	7	3	9	79.502	14.269	737.364
2017	57	97	9730	1815	Y	14:48:00	17	3	13	79.61	10.595	659.448
2017	58	97	9730	1815	Y	08:38:00	14	3	14	66.182	15.21	383.13
2017	59	97	9730	1815	Y	14:37:00	11	3	15	85.64	5.398	633.304
2017	60	97	9730	1815	Y	09:34:00	12	3	16	73.616	9.878	535.866
2017	61	97	9730	1815	Y	08:27:00	15	3	17	68.414	10.08	506.884
2017	62	97	9730	1815	Y	15:24:00	9	3	18	85.604	10.64	237.532
2017	63	97	9730	1815	Y	09:25:00	9	3	19	75.686	8.893	553.496
2017	64	97	9730	1815	Y	13:23:00	7	3	20	84.686	5.04	774.602
2017	65	97	9730	1815	Y	10:44:00	4	3	21	83.498	6.989	750.694
2017	66	97	9730	1815	Y	09:23:00	9	3	22	78.962	7.28	554.614
2017	68	97	9730	1815	Y	15:18:00	1	3	24	85.586	7.19	582.65
2017	70	97	9730	1815	Y	08:23:00	7	3	26	75.11	3.674	410.22
2017	71	97	9730	1815	Y	14:01:00	5	3	27	89.87	11.11	707.78
2017	51	97	9731	1815	Y	14:45:00	6	4	7	96.152	8.646	570.18
2017	52	97	9731	1815	Y	10:53:00	9	4	8	94.154	10.774	740.976
2017	53	97	9731	1815	Y	14:25:00	7	4	9	79.502	14.269	737.364
2017	57	97	9731	1815	Y	14:48:00	20	4	13	79.61	10.595	659.448
2017	58	97	9731	1815	Y	08:38:00	6	3	14	66.182	15.21	383.13
2017	59	97	9731	1815	Y	14:37:00	8	3	15	85.64	5.398	633.304
2017	60	97	9731	1815	Y	09:34:00	15	3	16	73.616	9.878	535.866
2017	61	97	9731	1815	Y	08:27:00	13	3	17	68.414	10.08	506.884
2017	62	97	9731	1815	Y	15:24:00	12	3	18	85.604	10.64	237.532
2017	63	97	9731	1815	Y	09:25:00	7	3	19	75.686	8.893	553.496
2017	64	97	9731	1815	Y	13:23:00	1	3	20	84.686	5.04	774.602
2017	65	97	9731	1815	Y	10:44:00	8	3	21	83.498	6.989	750.694
2017	66	97	9731	1815	Y	09:23:00	7	3	22	78.962	7.28	554.614
2017	68	97	9731	1815	Y	15:18:00	3	3	24	85.586	7.19	582.65
2017	70	97	9731	1815	Y	08:23:00	7	3	26	75.11	3.674	410.22
2017	51	97	9732	1815	Y	14:45:00	6	4	6	96.152	8.646	570.18
2017	52	97	9732	1815	Y	10:53:00	7	4	7	94.154	10.774	740.976
2017	53	97	9732	1815	Y	14:25:00	8	4	8	79.502	14.269	737.364
2017	57	97	9732	1815	Y	14:48:00	23	4	12	79.61	10.595	659.448
2017	58	97	9732	1815	Y	08:38:00	9	3	13	66.182	15.21	383.13
2017	59	97	9732	1815	Y	14:37:00	21	3	14	85.64	5.398	633.304
2017	60	97	9732	1815	Y	09:34:00	21	3	15	73.616	9.878	535.866
2017	61	97	9732	1815	Y	08:27:00	17	3	16	68.414	10.08	506.884
2017	62	97	9732	1815	Y	15:24:00	8	3	17	85.604	10.64	237.532
2017	63	97	9732	1815	Y	09:25:00	20	3	18	75.686	8.893	553.496
2017	64	97	9732	1815	Y	13:23:00	7	3	19	84.686	5.04	774.602
2017	65	97	9732	1815	Y	10:44:00	11	3	20	83.498	6.989	750.694
2017	66	97	9732	1815	Y	09:23:00	8	3	21	78.962	7.28	554.614
2017	68	97	9732	1815	Y	15:18:00	2	3	23	85.586	7.19	582.65
2017	70	97	9732	1815	Y	08:23:00	8	3	25	75.11	3.674	410.22
2017	71	97	9732	1815	Y	14:01:00	0	3	26	89.87	11.11	707.78
2017	72	97	9732	1815	Y	09:34:00	8	3	27	81.716	5.152	292.744
2017	58	97	9733	1815	Y	08:38:00	4	3	5	66.182	15.21	383.13
2017	59	97	9733	1815	Y	14:37:00	8	3	6	85.64	5.398	633.304
2017	60	97	9733	1815	Y	09:34:00	6	3	7	73.616	9.878	535.866
2017	61	97	9733	1815	Y	08:27:00	9	3	8	68.414	10.08	506.884
2017	62	97	9733	1815	Y	15:24:00	9	3	9	85.604	10.64	237.532
2017	63	97	9733	1815	Y	09:25:00	6	3	10	75.686	8.893	553.496
2017	64	97	9733	1815	Y	13:23:00	7	3	11	84.686	5.04	774.602
2017	65	97	9733	1815	Y	10:44:00	9	3	12	83.498	6.989	750.694
2017	66	97	9733	1815	Y	09:23:00	5	3	13	78.962	7.28	554.614
2017	68	97	9733	1815	Y	15:18:00	3	3	15	85.586	7.19	582.65
2017	70	97	9733	1815	Y	08:23:00	12	3	17	75.11	3.674	410.22
2017	71	97	9733	1815	Y	14:01:00	9	3	18	89.87	11.11	707.78
2017	72	97	9733	1815	Y	09:34:00	11	3	19	81.716	5.152	292.744
2017	74	97	9733	1815	Y	14:18:00	13	3	21	83.174	6.899	630.036
2017	61	97	9734	1815	Y	08:27:00	9	3	7	68.414	10.08	506.884
2017	62	97	9734	1815	Y	15:24:00	4	3	8	85.604	10.64	237.532
2017	63	97	9734	1815	Y	09:25:00	14	3	9	75.686	8.893	553.496
2017	64	97	9734	1815	Y	13:23:00	4	3	10	84.686	5.04	774.602
2017	65	97	9734	1815	Y	10:44:00	8	3	11	83.498	6.989	750.694
2017	66	97	9734	1815	Y	09:23:00	3	3	12	78.962	7.28	554.614
2017	68	97	9734	1815	Y	15:18:00	4	3	14	85.586	7.19	582.65
2017	70	97	9734	1815	Y	08:23:00	2	3	16	75.11	3.674	410.22
2017	51	97	9735	1815	Y	14:45:00	8	3	7	96.152	8.646	570.18
2017	52	97	9735	1815	Y	10:53:00	6	3	8	94.154	10.774	740.976
2017	53	97	9735	1815	Y	14:25:00	8	3	9	79.502	14.269	737.364
2017	57	97	9735	1815	Y	14:48:00	14	3	13	79.61	10.595	659.448
2017	58	97	9735	1815	Y	08:38:00	6	3	14	66.182	15.21	383.13
2017	59	97	9735	1815	Y	14:37:00	12	3	15	85.64	5.398	633.304
2017	60	97	9735	1815	Y	09:34:00	12	3	16	73.616	9.878	535.866
2017	61	97	9735	1815	Y	08:27:00	10	3	17	68.414	10.08	506.884
2017	62	97	9735	1815	Y	15:24:00	4	3	18	85.604	10.64	237.532
2017	63	97	9735	1815	Y	09:25:00	6	3	19	75.686	8.893	553.496
2017	64	97	9735	1815	Y	13:23:00	12	3	20	84.686	5.04	774.602
2017	65	97	9735	1815	Y	10:44:00	7	3	21	83.498	6.989	750.694
2017	66	97	9735	1815	Y	09:23:00	2	3	22	78.962	7.28	554.614
2017	68	97	9735	1815	Y	15:18:00	1	3	24	85.586	7.19	582.65
2017	70	97	9735	1815	Y	08:23:00	2	3	26	75.11	3.674	410.22
2017	53	97	9736	1815	Y	14:25:00	5	3	4	79.502	14.269	737.364
2017	57	97	9736	1815	Y	14:48:00	18	3	8	79.61	10.595	659.448
2017	58	97	9736	1815	Y	08:38:00	12	3	9	66.182	15.21	383.13
2017	59	97	9736	1815	Y	14:37:00	13	3	10	85.64	5.398	633.304
2017	60	97	9736	1815	Y	09:34:00	12	3	11	73.616	9.878	535.866
2017	61	97	9736	1815	Y	08:27:00	13	3	12	68.414	10.08	506.884
2017	62	97	9736	1815	Y	15:24:00	10	3	13	85.604	10.64	237.532
2017	63	97	9736	1815	Y	09:25:00	12	3	14	75.686	8.893	553.496
2017	64	97	9736	1815	Y	13:23:00	9	3	15	84.686	5.04	774.602
2017	65	97	9736	1815	Y	10:44:00	7	3	16	83.498	6.989	750.694
2017	66	97	9736	1815	Y	09:23:00	7	3	17	78.962	7.28	554.614
2017	68	97	9736	1815	Y	15:18:00	5	3	19	85.586	7.19	582.65
2017	70	97	9736	1815	Y	08:23:00	10	3	21	75.11	3.674	410.22
2017	71	97	9736	1815	Y	14:01:00	6	3	22	89.87	11.11	707.78
2017	72	97	9736	1815	Y	09:34:00	0	3	23	81.716	5.152	292.744
2017	74	97	9736	1815	Y	14:18:00	2	3	25	83.174	6.899	630.036
2017	51	97	9737	1815	Y	16:09:00	8	4	6	96.566	7.034	533.63
2017	52	97	9737	1815	Y	08:38:00	16	4	7	84.506	11.715	579.124
2017	53	97	9737	1815	Y	13:16:00	13	4	8	79.286	14.381	786.9
2017	57	97	9737	1815	Y	16:09:00	24	4	12	79.124	11.2	536.21
2017	58	97	9737	1815	Y	09:47:00	9	4	13	68.738	15.725	651.536
2017	59	97	9737	1815	Y	15:58:00	13	4	14	85.91	3.786	289.39
2017	60	97	9737	1815	Y	08:29:00	13	4	15	70.106	12.118	414.52
2017	61	97	9737	1815	Y	10:36:00	16	4	16	71.708	7.549	649.902
2017	62	97	9737	1815	Y	14:21:00	15	4	17	86.018	12.902	430.86
2017	63	97	9737	1815	Y	10:31:00	17	4	18	79.898	8.602	668.306
2017	64	97	9737	1815	Y	15:33:00	18	4	19	86.738	9.139	549.626
2017	65	97	9737	1815	Y	09:41:00	13	4	20	80.312	5.734	673.982
2017	66	97	9737	1815	Y	08:21:00	10	4	21	75.218	5.869	411.338
2017	68	97	9737	1815	Y	13:10:00	9	4	23	82.49	8.534	741.578
2017	70	97	9737	1815	Y	10:28:00	8	4	25	87.116	8.848	679.572
2017	53	97	9738	1815	Y	13:16:00	9	4	6	79.286	14.381	786.9
2017	57	97	9738	1815	Y	16:09:00	12	4	10	79.124	11.2	536.21
2017	58	97	9738	1815	Y	09:47:00	6	4	11	68.738	15.725	651.536
2017	59	97	9738	1815	Y	15:58:00	15	4	12	85.91	3.786	289.39
2017	60	97	9738	1815	Y	08:29:00	10	4	13	70.106	12.118	414.52
2017	61	97	9738	1815	Y	10:36:00	12	4	14	71.708	7.549	649.902
2017	62	97	9738	1815	Y	14:21:00	15	4	15	86.018	12.902	430.86
2017	63	97	9738	1815	Y	10:31:00	20	4	16	79.898	8.602	668.306
2017	64	97	9738	1815	Y	15:33:00	12	4	17	86.738	9.139	549.626
2017	65	97	9738	1815	Y	09:41:00	14	4	18	80.312	5.734	673.982
2017	66	97	9738	1815	Y	08:21:00	22	4	19	75.218	5.869	411.338
2017	68	97	9738	1815	Y	13:10:00	12	4	21	82.49	8.534	741.578
2017	70	97	9738	1815	Y	10:28:00	13	4	23	87.116	8.848	679.572
2017	71	97	9738	1815	Y	14:01:00	20	4	24	89.87	11.11	707.78
2017	72	97	9738	1815	Y	08:29:00	9	4	25	80.348	4.054	460.186
2017	74	97	9738	1815	Y	13:14:00	2	4	27	81.662	7.616	693.59
2017	51	97	9739	1815	Y	16:09:00	11	3	6	96.566	7.034	533.63
2017	52	97	9739	1815	Y	08:38:00	17	3	7	84.506	11.715	579.124
2017	53	97	9739	1815	Y	13:16:00	15	3	8	79.286	14.381	786.9
2017	57	97	9739	1815	Y	16:09:00	24	3	12	79.124	11.2	536.21
2017	58	97	9739	1815	Y	09:47:00	6	3	13	68.738	15.725	651.536
2017	59	97	9739	1815	Y	15:58:00	9	3	14	85.91	3.786	289.39
2017	60	97	9739	1815	Y	08:29:00	12	3	15	70.106	12.118	414.52
2017	61	97	9739	1815	Y	10:36:00	12	3	16	71.708	7.549	649.902
2017	62	97	9739	1815	Y	14:21:00	22	3	17	86.018	12.902	430.86
2017	63	97	9739	1815	Y	10:31:00	18	3	18	79.898	8.602	668.306
2017	64	97	9739	1815	Y	15:33:00	13	3	19	86.738	9.139	549.626
2017	65	97	9739	1815	Y	09:41:00	10	3	20	80.312	5.734	673.982
2017	66	97	9739	1815	Y	08:21:00	16	3	21	75.218	5.869	411.338
2017	68	97	9739	1815	Y	13:10:00	1	3	23	82.49	8.534	741.578
2017	51	97	9740	1815	Y	16:09:00	11	4	6	96.566	7.034	533.63
2017	52	97	9740	1815	Y	08:38:00	17	4	7	84.506	11.715	579.124
2017	53	97	9740	1815	Y	13:16:00	11	4	8	79.286	14.381	786.9
2017	57	97	9740	1815	Y	16:09:00	19	4	12	79.124	11.2	536.21
2017	58	97	9740	1815	Y	09:47:00	11	4	13	68.738	15.725	651.536
2017	59	97	9740	1815	Y	15:58:00	11	4	14	85.91	3.786	289.39
2017	60	97	9740	1815	Y	08:29:00	15	4	15	70.106	12.118	414.52
2017	61	97	9740	1815	Y	10:36:00	19	4	16	71.708	7.549	649.902
2017	62	97	9740	1815	Y	14:21:00	25	4	17	86.018	12.902	430.86
2017	63	97	9740	1815	Y	10:31:00	17	4	18	79.898	8.602	668.306
2017	64	97	9740	1815	Y	15:33:00	17	4	19	86.738	9.139	549.626
2017	65	97	9740	1815	Y	09:41:00	11	4	20	80.312	5.734	673.982
2017	66	97	9740	1815	Y	08:21:00	9	4	21	75.218	5.869	411.338
2017	68	97	9740	1815	Y	13:10:00	10	4	23	82.49	8.534	741.578
2017	70	97	9740	1815	Y	10:28:00	13	4	25	87.116	8.848	679.572
2017	51	97	9741	1815	Y	16:09:00	13	4	6	96.566	7.034	533.63
2017	52	97	9741	1815	Y	08:38:00	17	4	7	84.506	11.715	579.124
2017	53	97	9741	1815	Y	13:16:00	14	4	8	79.286	14.381	786.9
2017	57	97	9741	1815	Y	16:09:00	15	4	12	79.124	11.2	536.21
2017	58	97	9741	1815	Y	09:47:00	13	4	13	68.738	15.725	651.536
2017	59	97	9741	1815	Y	15:58:00	15	4	14	85.91	3.786	289.39
2017	60	97	9741	1815	Y	08:29:00	15	4	15	70.106	12.118	414.52
2017	61	97	9741	1815	Y	10:36:00	26	4	16	71.708	7.549	649.902
2017	62	97	9741	1815	Y	14:21:00	15	4	17	86.018	12.902	430.86
2017	63	97	9741	1815	Y	10:31:00	18	4	18	79.898	8.602	668.306
2017	64	97	9741	1815	Y	15:33:00	10	4	19	86.738	9.139	549.626
2017	65	97	9741	1815	Y	09:41:00	8	4	20	80.312	5.734	673.982
2017	66	97	9741	1815	Y	08:21:00	16	4	21	75.218	5.869	411.338
2017	68	97	9741	1815	Y	13:10:00	11	4	23	82.49	8.534	741.578
2017	70	97	9741	1815	Y	10:28:00	3	4	25	87.116	8.848	679.572
2017	71	97	9741	1815	Y	14:01:00	1	4	26	89.87	11.11	707.78
2017	72	97	9741	1815	Y	08:29:00	13	4	27	80.348	4.054	460.186
2017	74	97	9741	1815	Y	13:14:00	11	4	29	81.662	7.616	693.59
2017	53	97	9742	1815	Y	13:16:00	10	3	6	79.286	14.381	786.9
2017	57	97	9742	1815	Y	16:09:00	17	3	10	79.124	11.2	536.21
2017	58	97	9742	1815	Y	09:47:00	9	3	11	68.738	15.725	651.536
2017	59	97	9742	1815	Y	15:58:00	12	3	12	85.91	3.786	289.39
2017	60	97	9742	1815	Y	08:29:00	10	3	13	70.106	12.118	414.52
2017	61	97	9742	1815	Y	10:36:00	16	3	14	71.708	7.549	649.902
2017	62	97	9742	1815	Y	14:21:00	18	3	15	86.018	12.902	430.86
2017	63	97	9742	1815	Y	10:31:00	18	3	16	79.898	8.602	668.306
2017	64	97	9742	1815	Y	15:33:00	14	3	17	86.738	9.139	549.626
2017	65	97	9742	1815	Y	09:41:00	23	3	18	80.312	5.734	673.982
2017	66	97	9742	1815	Y	08:21:00	17	3	19	75.218	5.869	411.338
2017	68	97	9742	1815	Y	13:10:00	22	3	21	82.49	8.534	741.578
2017	70	97	9742	1815	Y	10:28:00	11	3	23	87.116	8.848	679.572
2017	71	97	9742	1815	Y	14:01:00	6	3	24	89.87	11.11	707.78
2017	72	97	9742	1815	Y	08:29:00	7	3	25	80.348	4.054	460.186
2017	74	97	9742	1815	Y	13:14:00	7	3	27	81.662	7.616	693.59
2017	51	97	9743	1815	Y	16:09:00	11	4	6	96.566	7.034	533.63
2017	52	97	9743	1815	Y	08:38:00	22	4	7	84.506	11.715	579.124
2017	53	97	9743	1815	Y	13:16:00	12	4	8	79.286	14.381	786.9
2017	57	97	9743	1815	Y	16:09:00	18	4	12	79.124	11.2	536.21
2017	58	97	9743	1815	Y	09:47:00	10	4	13	68.738	15.725	651.536
2017	59	97	9743	1815	Y	15:58:00	16	4	14	85.91	3.786	289.39
2017	60	97	9743	1815	Y	08:29:00	8	4	15	70.106	12.118	414.52
2017	61	97	9743	1815	Y	10:36:00	6	4	16	71.708	7.549	649.902
2017	62	97	9743	1815	Y	14:21:00	5	4	17	86.018	12.902	430.86
2017	63	97	9743	1815	Y	10:31:00	12	4	18	79.898	8.602	668.306
2017	64	97	9743	1815	Y	15:33:00	8	4	19	86.738	9.139	549.626
2017	65	97	9743	1815	Y	09:41:00	4	4	20	80.312	5.734	673.982
2017	66	97	9743	1815	Y	08:21:00	14	4	21	75.218	5.869	411.338
2017	68	97	9743	1815	Y	13:10:00	5	4	23	82.49	8.534	741.578
2017	70	97	9743	1815	Y	10:28:00	3	4	25	87.116	8.848	679.572
2017	51	97	9744	1815	Y	16:09:00	8	3	6	96.566	7.034	533.63
2017	52	97	9744	1815	Y	08:38:00	11	3	7	84.506	11.715	579.124
2017	53	97	9744	1815	Y	13:16:00	13	3	8	79.286	14.381	786.9
2017	57	97	9744	1815	Y	16:09:00	42	3	12	79.124	11.2	536.21
2017	58	97	9744	1815	Y	09:47:00	12	3	13	68.738	15.725	651.536
2017	59	97	9744	1815	Y	15:58:00	10	3	14	85.91	3.786	289.39
2017	60	97	9744	1815	Y	08:29:00	5	3	15	70.106	12.118	414.52
2017	61	97	9744	1815	Y	10:36:00	5	3	16	71.708	7.549	649.902
2017	62	97	9744	1815	Y	14:21:00	9	2	17	86.018	12.902	430.86
2017	63	97	9744	1815	Y	10:31:00	8	2	18	79.898	8.602	668.306
2017	64	97	9744	1815	Y	15:33:00	5	2	19	86.738	9.139	549.626
2017	65	97	9744	1815	Y	09:41:00	3	2	20	80.312	5.734	673.982
2017	66	97	9744	1815	Y	08:21:00	11	2	21	75.218	5.869	411.338
2017	68	97	9744	1815	Y	13:10:00	5	2	23	82.49	8.534	741.578
2017	70	97	9744	1815	Y	10:28:00	6	2	25	87.116	8.848	679.572
2017	53	97	9745	1815	Y	13:16:00	6	3	4	79.286	14.381	786.9
2017	57	97	9745	1815	Y	16:09:00	9	3	8	79.124	11.2	536.21
2017	58	97	9745	1815	Y	09:47:00	6	3	9	68.738	15.725	651.536
2017	59	97	9745	1815	Y	15:58:00	8	3	10	85.91	3.786	289.39
2017	60	97	9745	1815	Y	08:29:00	20	3	11	70.106	12.118	414.52
2017	61	97	9745	1815	Y	10:36:00	12	3	12	71.708	7.549	649.902
2017	62	97	9745	1815	Y	14:21:00	15	3	13	86.018	12.902	430.86
2017	63	97	9745	1815	Y	10:31:00	19	3	14	79.898	8.602	668.306
2017	64	97	9745	1815	Y	15:33:00	12	3	15	86.738	9.139	549.626
2017	65	97	9745	1815	Y	09:41:00	14	3	16	80.312	5.734	673.982
2017	66	97	9745	1815	Y	08:21:00	24	2	17	75.218	5.869	411.338
2017	68	97	9745	1815	Y	13:10:00	20	2	19	82.49	8.534	741.578
2017	70	97	9745	1815	Y	10:28:00	12	2	21	87.116	8.848	679.572
2017	71	97	9745	1815	Y	14:01:00	7	2	22	89.87	11.11	707.78
2017	72	97	9745	1815	Y	08:29:00	5	2	23	80.348	4.054	460.186
2017	74	97	9745	1815	Y	13:14:00	1	2	25	81.662	7.616	693.59
2017	53	97	9746	1815	Y	13:16:00	4	3	5	79.286	14.381	786.9
2017	57	97	9746	1815	Y	16:09:00	9	3	9	79.124	11.2	536.21
2017	58	97	9746	1815	Y	09:47:00	11	3	10	68.738	15.725	651.536
2017	59	97	9746	1815	Y	15:58:00	6	3	11	85.91	3.786	289.39
2017	60	97	9746	1815	Y	08:29:00	14	3	12	70.106	12.118	414.52
2017	61	97	9746	1815	Y	10:36:00	14	3	13	71.708	7.549	649.902
2017	62	97	9746	1815	Y	14:21:00	13	3	14	86.018	12.902	430.86
2017	63	97	9746	1815	Y	10:31:00	17	3	15	79.898	8.602	668.306
2017	64	97	9746	1815	Y	15:33:00	8	3	16	86.738	9.139	549.626
2017	65	97	9746	1815	Y	09:41:00	17	3	17	80.312	5.734	673.982
2017	66	97	9746	1815	Y	08:21:00	11	3	18	75.218	5.869	411.338
2017	68	97	9746	1815	Y	13:10:00	5	3	20	82.49	8.534	741.578
2017	70	97	9746	1815	Y	10:28:00	3	3	22	87.116	8.848	679.572
2017	71	97	9746	1815	Y	14:01:00	9	3	23	89.87	11.11	707.78
2017	72	97	9746	1815	Y	08:29:00	3	3	24	80.348	4.054	460.186
2017	74	97	9746	1815	Y	13:14:00	9	3	26	81.662	7.616	693.59
2017	51	97	9747	1815	Y	16:09:00	10	4	5	96.566	7.034	533.63
2017	52	97	9747	1815	Y	08:38:00	13	4	6	84.506	11.715	579.124
2017	53	97	9747	1815	Y	13:16:00	7	4	7	79.286	14.381	786.9
2017	57	97	9747	1815	Y	16:09:00	14	4	11	79.124	11.2	536.21
2017	58	97	9747	1815	Y	09:47:00	8	4	12	68.738	15.725	651.536
2017	59	97	9747	1815	Y	15:58:00	7	4	13	85.91	3.786	289.39
2017	60	97	9747	1815	Y	08:29:00	14	4	14	70.106	12.118	414.52
2017	61	97	9747	1815	Y	10:36:00	14	4	15	71.708	7.549	649.902
2017	62	97	9747	1815	Y	14:21:00	10	4	16	86.018	12.902	430.86
2017	63	97	9747	1815	Y	10:31:00	18	4	17	79.898	8.602	668.306
2017	64	97	9747	1815	Y	15:33:00	14	4	18	86.738	9.139	549.626
2017	65	97	9747	1815	Y	09:41:00	10	4	19	80.312	5.734	673.982
2017	66	97	9747	1815	Y	08:21:00	13	4	20	75.218	5.869	411.338
2017	68	97	9747	1815	Y	13:10:00	7	4	22	82.49	8.534	741.578
2017	70	97	9747	1815	Y	10:28:00	11	4	24	87.116	8.848	679.572
2017	71	97	9747	1815	Y	14:01:00	5	4	25	89.87	11.11	707.78
2017	72	97	9747	1815	Y	08:29:00	7	4	26	80.348	4.054	460.186
2017	53	97	9748	1815	Y	13:16:00	5	1	6	79.286	14.381	786.9
2017	57	97	9748	1815	Y	16:09:00	11	1	10	79.124	11.2	536.21
2017	58	97	9748	1815	Y	09:47:00	7	1	11	68.738	15.725	651.536
2017	59	97	9748	1815	Y	15:58:00	5	1	12	85.91	3.786	289.39
2017	60	97	9748	1815	Y	08:29:00	17	1	13	70.106	12.118	414.52
2017	61	97	9748	1815	Y	10:36:00	9	1	14	71.708	7.549	649.902
2017	62	97	9748	1815	Y	14:21:00	8	1	15	86.018	12.902	430.86
2017	63	97	9748	1815	Y	10:31:00	9	1	16	79.898	8.602	668.306
2017	64	97	9748	1815	Y	15:33:00	22	1	17	86.738	9.139	549.626
2017	65	97	9748	1815	Y	09:41:00	8	1	18	80.312	5.734	673.982
2017	66	97	9748	1815	Y	08:21:00	5	1	19	75.218	5.869	411.338
2017	68	97	9748	1815	Y	13:10:00	2	1	21	82.49	8.534	741.578
2017	70	97	9748	1815	Y	10:28:00	4	1	23	87.116	8.848	679.572
2017	71	97	9748	1815	Y	14:01:00	3	1	24	89.87	11.11	707.78
2017	72	97	9748	1815	Y	08:29:00	4	1	25	80.348	4.054	460.186
2017	51	97	9749	1815	Y	16:09:00	3	2	5	96.566	7.034	533.63
2017	52	97	9749	1815	Y	08:38:00	5	2	6	84.506	11.715	579.124
2017	53	97	9749	1815	Y	13:16:00	5	2	7	79.286	14.381	786.9
2017	57	97	9749	1815	Y	16:09:00	12	2	11	79.124	11.2	536.21
2017	58	97	9749	1815	Y	09:47:00	11	2	12	68.738	15.725	651.536
2017	59	97	9749	1815	Y	15:58:00	8	2	13	85.91	3.786	289.39
2017	60	97	9749	1815	Y	08:29:00	11	2	14	70.106	12.118	414.52
2017	61	97	9749	1815	Y	10:36:00	7	2	15	71.708	7.549	649.902
2017	62	97	9749	1815	Y	14:21:00	10	2	16	86.018	12.902	430.86
2017	63	97	9749	1815	Y	10:31:00	8	2	17	79.898	8.602	668.306
2017	64	97	9749	1815	Y	15:33:00	4	2	18	86.738	9.139	549.626
2017	65	97	9749	1815	Y	09:41:00	8	2	19	80.312	5.734	673.982
2017	66	97	9749	1815	Y	08:21:00	9	2	20	75.218	5.869	411.338
2017	68	97	9749	1815	Y	13:10:00	1	2	22	82.49	8.534	741.578
2017	70	97	9749	1815	Y	10:28:00	4	2	24	87.116	8.848	679.572
2017	59	97	9750	1815	Y	15:58:00	3	3	1	85.91	3.786	289.39
2017	60	97	9750	1815	Y	08:29:00	1	3	2	70.106	12.118	414.52
2017	61	97	9750	1815	Y	10:36:00	5	3	3	71.708	7.549	649.902
2017	62	97	9750	1815	Y	14:21:00	3	3	4	86.018	12.902	430.86
2017	63	97	9750	1815	Y	10:31:00	5	3	5	79.898	8.602	668.306
2017	64	97	9750	1815	Y	15:33:00	7	3	6	86.738	9.139	549.626
2017	65	97	9750	1815	Y	09:41:00	6	3	7	80.312	5.734	673.982
2017	66	97	9750	1815	Y	08:21:00	8	2	8	75.218	5.869	411.338
2017	68	97	9750	1815	Y	13:10:00	7	2	10	82.49	8.534	741.578
2017	70	97	9750	1815	Y	10:28:00	3	2	12	87.116	8.848	679.572
2017	71	97	9750	1815	Y	14:01:00	9	2	13	89.87	11.11	707.78
2017	72	97	9750	1815	Y	08:29:00	4	2	14	80.348	4.054	460.186
2017	74	97	9750	1815	Y	13:14:00	8	2	16	81.662	7.616	693.59
2017	53	97	9751	1815	Y	13:16:00	8	3	3	79.286	14.381	786.9
2017	57	97	9751	1815	Y	16:09:00	15	3	7	79.124	11.2	536.21
2017	58	97	9751	1815	Y	09:47:00	6	3	8	68.738	15.725	651.536
2017	59	97	9751	1815	Y	15:58:00	7	3	9	85.91	3.786	289.39
2017	60	97	9751	1815	Y	08:29:00	10	3	10	70.106	12.118	414.52
2017	61	97	9751	1815	Y	10:36:00	13	3	11	71.708	7.549	649.902
2017	62	97	9751	1815	Y	14:21:00	17	3	12	86.018	12.902	430.86
2017	63	97	9751	1815	Y	10:31:00	13	3	13	79.898	8.602	668.306
2017	64	97	9751	1815	Y	15:33:00	12	3	14	86.738	9.139	549.626
2017	65	97	9751	1815	Y	09:41:00	10	3	15	80.312	5.734	673.982
2017	66	97	9751	1815	Y	08:21:00	19	3	16	75.218	5.869	411.338
2017	68	97	9751	1815	Y	13:10:00	5	3	18	82.49	8.534	741.578
2017	70	97	9751	1815	Y	10:28:00	11	3	20	87.116	8.848	679.572
2017	71	97	9751	1815	Y	14:01:00	11	3	21	89.87	11.11	707.78
2017	72	97	9751	1815	Y	08:29:00	9	3	22	80.348	4.054	460.186
2017	74	97	9751	1815	Y	13:14:00	10	3	24	81.662	7.616	693.59
2017	51	97	9753	1815	Y	16:09:00	10	3	7	96.566	7.034	533.63
2017	52	97	9753	1815	Y	08:38:00	9	3	8	84.506	11.715	579.124
2017	53	97	9753	1815	Y	13:16:00	5	3	9	79.286	14.381	786.9
2017	57	97	9753	1815	Y	16:09:00	8	3	13	79.124	11.2	536.21
2017	58	97	9753	1815	Y	09:47:00	9	3	14	68.738	15.725	651.536
2017	59	97	9753	1815	Y	15:58:00	5	3	15	85.91	3.786	289.39
2017	60	97	9753	1815	Y	08:29:00	12	3	16	70.106	12.118	414.52
2017	61	97	9753	1815	Y	10:36:00	5	3	17	71.708	7.549	649.902
2017	62	97	9753	1815	Y	14:21:00	8	3	18	86.018	12.902	430.86
2017	63	97	9753	1815	Y	10:31:00	5	3	19	79.898	8.602	668.306
2017	64	97	9753	1815	Y	15:33:00	5	3	20	86.738	9.139	549.626
2017	65	97	9753	1815	Y	09:41:00	5	3	21	80.312	5.734	673.982
2017	66	97	9753	1815	Y	08:21:00	11	3	22	75.218	5.869	411.338
2017	68	97	9753	1815	Y	13:10:00	6	3	24	82.49	8.534	741.578
2017	70	97	9753	1815	Y	10:28:00	6	3	26	87.116	8.848	679.572
2017	71	97	9753	1815	Y	14:01:00	13	3	27	89.87	11.11	707.78
2017	72	97	9753	1815	Y	08:29:00	9	3	28	80.348	4.054	460.186
2017	51	97	9754	1815	Y	16:09:00	9	4	6	96.566	7.034	533.63
2017	52	97	9754	1815	Y	08:38:00	10	4	7	84.506	11.715	579.124
2017	53	97	9754	1815	Y	13:16:00	12	4	8	79.286	14.381	786.9
2017	57	97	9754	1815	Y	16:09:00	14	4	12	79.124	11.2	536.21
2017	58	97	9754	1815	Y	09:47:00	10	3	13	68.738	15.725	651.536
2017	59	97	9754	1815	Y	15:58:00	6	3	14	85.91	3.786	289.39
2017	60	97	9754	1815	Y	08:29:00	12	3	15	70.106	12.118	414.52
2017	61	97	9754	1815	Y	10:36:00	16	3	16	71.708	7.549	649.902
2017	62	97	9754	1815	Y	14:21:00	5	3	17	86.018	12.902	430.86
2017	63	97	9754	1815	Y	10:31:00	4	3	18	79.898	8.602	668.306
2017	64	97	9754	1815	Y	15:33:00	7	3	19	86.738	9.139	549.626
2017	65	97	9754	1815	Y	09:41:00	10	3	20	80.312	5.734	673.982
2017	66	97	9754	1815	Y	08:21:00	4	3	21	75.218	5.869	411.338
2017	68	97	9754	1815	Y	13:10:00	4	3	23	82.49	8.534	741.578
2017	70	97	9754	1815	Y	10:28:00	0	3	25	87.116	8.848	679.572
2017	71	97	9754	1815	Y	14:01:00	1	3	26	89.87	11.11	707.78
2017	72	97	9754	1815	Y	08:29:00	6	3	27	80.348	4.054	460.186
2017	74	97	9754	1815	Y	13:14:00	1	3	29	81.662	7.616	693.59
2017	51	97	9755	1815	Y	13:30:00	12	4	7	96.566	7.034	533.63
2017	52	97	9755	1815	Y	09:46:00	12	4	8	89.384	10.416	696.772
2017	53	97	9755	1815	Y	15:35:00	15	4	9	78.728	13.664	623.844
2017	57	97	9755	1815	Y	13:43:00	31	4	13	78.656	9.699	743.298
2017	58	97	9755	1815	Y	10:53:00	20	4	14	72.482	14.426	757.832
2017	59	97	9755	1815	Y	13:29:00	20	4	15	84.092	8.086	738.74
2017	60	97	9755	1815	Y	10:40:00	34	4	16	76.586	10.998	705.544
2017	61	97	9755	1815	Y	09:33:00	28	4	17	69.566	7.146	436.794
2017	62	97	9755	1815	Y	13:17:00	16	4	18	85.262	13.328	611.632
2017	63	97	9755	1815	Y	08:21:00	22	4	19	71.384	8.826	408.586
2017	64	97	9755	1815	Y	14:29:00	18	4	20	86.27	7.885	725.41
2017	65	97	9755	1815	Y	08:37:00	15	4	21	75.992	4.592	558.312
2017	66	97	9755	1815	Y	10:29:00	17	4	22	83.822	8.49	671.23
2017	68	97	9755	1815	Y	14:16:00	11	4	24	84.182	7.168	669.854
2017	70	97	9755	1815	Y	09:25:00	9	4	26	79.988	3.763	555.302
2017	71	97	9755	1815	Y	08:38:00	7	4	27	79.358	9.901	314.588
2017	53	97	9756	1815	Y	15:35:00	5	1	6	78.728	13.664	623.844
2017	57	97	9756	1815	Y	13:43:00	13	1	10	78.656	9.699	743.298
2017	58	97	9756	1815	Y	10:53:00	6	1	11	72.482	14.426	757.832
2017	59	97	9756	1815	Y	13:29:00	13	1	12	84.092	8.086	738.74
2017	60	97	9756	1815	Y	10:40:00	5	1	13	76.586	10.998	705.544
2017	61	97	9756	1815	Y	09:33:00	8	1	14	69.566	7.146	436.794
2017	62	97	9756	1815	Y	13:17:00	5	1	15	85.262	13.328	611.632
2017	63	97	9756	1815	Y	08:21:00	9	1	16	71.384	8.826	408.586
2017	64	97	9756	1815	Y	14:29:00	4	1	17	86.27	7.885	725.41
2017	65	97	9756	1815	Y	08:37:00	10	1	18	75.992	4.592	558.312
2017	66	97	9756	1815	Y	10:29:00	7	1	19	83.822	8.49	671.23
2017	68	97	9756	1815	Y	14:16:00	2	1	21	84.182	7.168	669.854
2017	70	97	9756	1815	Y	09:25:00	4	1	23	79.988	3.763	555.302
2017	71	97	9756	1815	Y	08:38:00	7	1	24	79.358	9.901	314.588
2017	72	97	9756	1815	Y	09:34:00	7	1	25	81.716	5.152	292.744
2017	74	97	9756	1815	Y	14:18:00	2	1	27	83.174	6.899	630.036
2017	58	97	9757	1815	Y	09:47:00	10	3	11	68.738	15.725	651.536
2017	59	97	9757	1815	Y	15:58:00	15	3	12	85.91	3.786	289.39
2017	60	97	9757	1815	Y	08:29:00	13	3	13	70.106	12.118	414.52
2017	61	97	9757	1815	Y	10:36:00	10	3	14	71.708	7.549	649.902
2017	62	97	9757	1815	Y	14:21:00	21	3	15	86.018	12.902	430.86
2017	63	97	9757	1815	Y	10:31:00	23	3	16	79.898	8.602	668.306
2017	64	97	9757	1815	Y	15:33:00	20	3	17	86.738	9.139	549.626
2017	65	97	9757	1815	Y	09:41:00	15	3	18	80.312	5.734	673.982
2017	66	97	9757	1815	Y	08:21:00	19	3	19	75.218	5.869	411.338
2017	68	97	9757	1815	Y	13:10:00	8	3	21	82.49	8.534	741.578
2017	70	97	9757	1815	Y	10:28:00	13	3	23	87.116	8.848	679.572
2017	71	97	9757	1815	Y	14:01:00	16	3	24	89.87	11.11	707.78
2017	72	97	9757	1815	Y	08:29:00	10	3	25	80.348	4.054	460.186
2018	39	86	8641	53	Y	12:55:00	21	4	11	84.398	12.499	81.519
2018	39	86	8650	53	Y	12:55:00	26	4	11	84.398	12.499	81.519
2018	39	86	8667	53	Y	12:55:00	22	4	11	84.398	12.499	81.519
2018	39	86	8638	53	Y	12:55:00	19	4	11	84.398	12.499	81.519
2018	39	86	8661	53	Y	12:55:00	12	4	9	84.398	12.499	81.519
2018	39	86	8686	53	Y	12:55:00	20	3	11	84.398	12.499	81.519
2018	40	86	8689	53	Y	16:13:00	14	3	9	86.306	7.302	37.462
2018	40	86	8661	53	Y	16:13:00	12	4	10	86.306	7.302	37.462
2018	40	86	8686	53	Y	16:13:00	6	3	12	86.306	7.302	37.462
2018	40	86	8641	53	Y	16:13:00	14	4	12	86.306	7.302	37.462
2018	40	86	8650	53	Y	16:13:00	32	4	12	86.306	7.302	37.462
2018	40	86	8651	53	Y	16:13:00	12	4	12	86.306	7.302	37.462
2018	40	86	8667	53	Y	16:13:00	16	4	12	86.306	7.302	37.462
2018	40	86	8687	53	Y	16:13:00	17	4	11	86.306	7.302	37.462
2018	40	86	8638	53	Y	16:13:00	20	4	12	86.306	7.302	37.462
2018	40	86	8640	53	Y	16:13:00	11	4	9	86.306	7.302	37.462
2018	40	86	8659	53	Y	16:13:00	16	4	9	86.306	7.302	37.462
2018	41	86	8689	53	Y	15:59:00	11	3	10	90.464	3.83	56.502
2018	41	86	8661	53	Y	15:59:00	11	4	11	90.464	3.83	56.502
2018	41	86	8686	53	Y	15:59:00	9	3	13	90.464	3.83	56.502
2018	41	86	8641	53	Y	15:59:00	10	4	13	90.464	3.83	56.502
2018	41	86	8642	53	Y	15:59:00	18	3	9	90.464	3.83	56.502
2018	41	86	8650	53	Y	15:59:00	22	4	13	90.464	3.83	56.502
2018	41	86	8687	53	Y	15:59:00	12	4	12	90.464	3.83	56.502
2018	41	86	8651	53	Y	15:59:00	17	4	13	90.464	3.83	56.502
2018	41	86	8667	53	Y	15:59:00	9	4	13	90.464	3.83	56.502
2018	41	86	8664	53	Y	15:59:00	10	4	9	90.464	3.83	56.502
2018	41	86	8638	53	Y	15:59:00	14	4	13	90.464	3.83	56.502
2018	41	86	8640	53	Y	15:59:00	14	4	10	90.464	3.83	56.502
2018	41	86	8659	53	Y	15:59:00	12	4	10	90.464	3.83	56.502
2018	42	86	8638	53	Y	13:25:00	17	4	14	74.606	10.394	31.166
2018	42	86	8640	53	Y	13:25:00	17	4	11	74.606	10.394	31.166
2018	42	86	8659	53	Y	13:25:00	26	4	11	74.606	10.394	31.166
2018	42	86	8689	53	Y	13:25:00	11	3	11	74.606	10.394	31.166
2018	42	86	8661	53	Y	13:25:00	19	4	12	74.606	10.394	31.166
2018	42	86	8686	53	Y	13:25:00	14	3	14	74.606	10.394	31.166
2018	42	86	8641	53	Y	13:25:00	23	4	14	74.606	10.394	31.166
2018	42	86	8642	53	Y	13:25:00	23	3	10	74.606	10.394	31.166
2018	42	86	8650	53	Y	13:25:00	18	4	14	74.606	10.394	31.166
2018	42	86	8687	53	Y	13:25:00	15	4	13	74.606	10.394	31.166
2018	42	86	8651	53	Y	13:25:00	20	4	14	74.606	10.394	31.166
2018	42	86	8667	53	Y	13:25:00	19	4	14	74.606	10.394	31.166
2018	42	86	8664	53	Y	13:25:00	17	4	10	74.606	10.394	31.166
2018	43	86	8639	53	Y	13:40:00	17	4	10	77.162	4.547	33.901
2018	43	86	8640	53	Y	13:40:00	13	4	12	77.162	4.547	33.901
2018	43	86	8659	53	Y	13:40:00	21	4	12	77.162	4.547	33.901
2018	43	86	8689	53	Y	13:40:00	15	3	12	77.162	4.547	33.901
2018	43	86	8661	53	Y	13:40:00	16	4	11	77.162	4.547	33.901
2018	43	86	8686	53	Y	13:40:00	14	3	15	77.162	4.547	33.901
2018	43	86	8641	53	Y	13:40:00	21	4	15	77.162	4.547	33.901
2018	43	86	8642	53	Y	13:40:00	13	3	11	77.162	4.547	33.901
2018	43	86	8650	53	Y	13:40:00	17	4	15	77.162	4.547	33.901
2018	43	86	8687	53	Y	13:40:00	18	4	14	77.162	4.547	33.901
2018	43	86	8663	53	Y	13:40:00	16	4	10	77.162	4.547	33.901
2018	43	86	8651	53	Y	13:40:00	9	4	15	77.162	4.547	33.901
2018	43	86	8667	53	Y	13:40:00	17	4	15	77.162	4.547	33.901
2018	43	86	8664	53	Y	13:40:00	10	4	11	77.162	4.547	33.901
2018	43	86	8632	53	Y	13:40:00	18	3	10	77.162	4.547	33.901
2018	43	86	8684	53	Y	13:40:00	11	3	10	77.162	4.547	33.901
2018	43	86	8638	53	Y	13:40:00	12	4	15	77.162	4.547	33.901
2018	43	11	11146C	525	Y	15:53:00	18	4	10	80.24	3.606	34.09
2018	43	11	11157A	525	Y	15:53:00	8	2	9	80.24	3.606	34.09
2018	43	11	11136	525	Y	15:53:00	8	3	9	80.24	3.606	34.09
2018	43	11	11110B	525	Y	15:53:00	7	3	11	80.24	3.606	34.09
2018	43	11	11139	525	Y	15:53:00	6	3	9	80.24	3.606	34.09
2018	45	86	8684	53	Y	13:28:00	11	3	12	92.354	13.843	811.41
2018	45	86	8636	53	Y	13:28:00	14	4	10	92.354	13.843	811.41
2018	45	86	8638	53	Y	13:28:00	12	4	17	92.354	13.843	811.41
2018	45	86	8639	53	Y	13:28:00	20	4	12	92.354	13.843	811.41
2018	45	86	8640	53	Y	13:28:00	17	4	14	92.354	13.843	811.41
2018	45	86	8659	53	Y	13:28:00	19	4	14	92.354	13.843	811.41
2018	45	86	8660	53	Y	13:28:00	16	4	11	92.354	13.843	811.41
2018	45	86	8689	53	Y	13:28:00	9	3	14	92.354	13.843	811.41
2018	45	86	8661	53	Y	13:28:00	7	4	15	92.354	13.843	811.41
2018	45	86	8656	53	Y	13:28:00	18	5	10	92.354	13.843	811.41
2018	45	86	8632	53	Y	13:28:00	14	3	12	92.354	13.843	811.41
2018	45	86	8633	53	Y	13:28:00	20	5	10	92.354	13.843	811.41
2018	45	86	8687	53	Y	14:33:00	14	4	16	94.298	15.68	740.03
2018	45	86	8663	53	Y	14:33:00	20	4	12	94.298	15.68	740.03
2018	45	86	8651	53	Y	14:33:00	12	4	17	94.298	15.68	740.03
2018	45	86	8667	53	Y	14:33:00	16	4	17	94.298	15.68	740.03
2018	45	86	8691	53	Y	14:33:00	10	2	11	94.298	15.68	740.03
2018	45	86	8692	53	Y	14:33:00	14	4	10	94.298	15.68	740.03
2018	45	86	8646	53	N	14:33:00	12	3	10	94.298	15.68	740.03
2018	45	86	8665	53	N	14:33:00	14	4	10	94.298	15.68	740.03
2018	45	86	866	53	N	14:33:00	21	4	10	94.298	15.68	740.03
2018	45	86	8641	53	Y	14:33:00	21	4	17	94.298	15.68	740.03
2018	45	86	8642	53	Y	14:33:00	12	3	13	94.298	15.68	740.03
2018	45	86	8650	53	Y	14:33:00	21	4	17	94.298	15.68	740.03
2018	46	11	11146C	525	Y	13:05:00	10	4	13	83.21	5.779	628.488
2018	46	11	11146A	525	Y	13:05:00	10	4	11	83.21	5.779	628.488
2018	46	11	11143	525	Y	13:05:00	6	1	11	83.21	5.779	628.488
2018	46	11	11157A	525	Y	13:05:00	23	2	12	83.21	5.779	628.488
2018	46	11	11140B	525	Y	13:05:00	7	3	10	83.21	5.779	628.488
2018	46	11	11138	525	Y	13:05:00	17	3	10	83.21	5.779	628.488
2018	46	11	11136	525	Y	13:05:00	6	3	12	83.21	5.779	628.488
2018	46	11	11110B	525	Y	13:05:00	12	3	14	83.21	5.779	628.488
2018	46	11	11116D	525	Y	13:05:00	11	3	10	83.21	5.779	628.488
2018	46	11	11120G	525	Y	13:05:00	15	4	11	83.21	5.779	628.488
2018	46	11	11114A	525	Y	13:05:00	8	3	11	83.21	5.779	628.488
2018	46	11	11139	525	Y	13:05:00	8	3	12	83.21	5.779	628.488
2018	46	86	8656	53	Y	15:00:00	22	5	11	87.152	6.138	636.486
2018	46	86	8632	53	Y	15:00:00	10	3	13	87.152	6.138	636.486
2018	46	86	8633	53	Y	15:00:00	19	5	11	87.152	6.138	636.486
2018	46	86	8684	53	Y	15:00:00	17	3	13	87.152	6.138	636.486
2018	46	86	8636	53	Y	15:00:00	21	4	11	87.152	6.138	636.486
2018	46	86	8639	53	Y	15:00:00	16	4	13	87.152	6.138	636.486
2018	46	86	8655	53	Y	15:00:00	20	3	10	87.152	6.138	636.486
2018	46	86	8640	53	Y	15:00:00	17	4	15	87.152	6.138	636.486
2018	46	86	8659	53	Y	15:00:00	19	4	15	87.152	6.138	636.486
2018	46	86	8660	53	Y	15:00:00	12	4	12	87.152	6.138	636.486
2018	46	86	8689	53	Y	15:00:00	10	3	15	87.152	6.138	636.486
2018	46	86	8661	53	Y	15:00:00	12	4	16	87.152	6.138	636.486
2018	46	86	8642	53	Y	15:00:00	16	3	14	87.152	6.138	636.486
2018	46	86	8687	53	Y	15:00:00	14	4	17	87.152	6.138	636.486
2018	46	86	8663	53	Y	16:05:00	16	4	13	88.916	6.026	482.03
2018	46	86	8652	53	Y	16:05:00	15	4	10	88.916	6.026	482.03
2018	46	86	8664	53	Y	16:05:00	19	4	14	88.916	6.026	482.03
2018	46	86	8691	53	Y	16:05:00	15	2	12	88.916	6.026	482.03
2018	46	86	8692	53	Y	16:05:00	11	4	11	88.916	6.026	482.03
2018	46	86	861	53	N	16:05:00	8	4	11	88.916	6.026	482.03
2018	46	86	8646	53	N	16:05:00	12	3	11	88.916	6.026	482.03
2018	46	86	8665	53	N	16:05:00	16	4	11	88.916	6.026	482.03
2018	46	86	864	53	N	16:05:00	16	4	10	88.916	6.026	482.03
2018	46	86	866	53	N	16:05:00	17	4	11	88.916	6.026	482.03
2018	46	86	8675	53	N	16:05:00	14	4	12	88.916	6.026	482.03
2018	46	86	8681	53	N	16:05:00	6	2	10	88.916	6.026	482.03
2018	47	11	11146C	525	Y	08:00:00	15	4	14	75.776	11.267	363.178
2018	47	11	11146A	525	Y	08:00:00	13	4	12	75.776	11.267	363.178
2018	47	11	11143	525	Y	08:00:00	3	1	12	75.776	11.267	363.178
2018	47	11	11157A	525	Y	08:00:00	8	2	13	75.776	11.267	363.178
2018	47	11	11140B	525	Y	08:00:00	13	3	11	75.776	11.267	363.178
2018	47	11	11141	525	Y	08:00:00	14	3	10	75.776	11.267	363.178
2018	47	11	11138	525	Y	08:00:00	12	3	11	75.776	11.267	363.178
2018	47	11	11137	525	Y	08:00:00	12	4	10	75.776	11.267	363.178
2018	47	11	11128	525	Y	08:00:00	14	3	10	75.776	11.267	363.178
2018	47	11	11136	525	Y	08:00:00	12	3	13	75.776	11.267	363.178
2018	47	11	11110B	525	Y	08:00:00	6	3	15	75.776	11.267	363.178
2018	47	11	11116F	525	Y	08:00:00	8	2	10	75.776	11.267	363.178
2018	47	11	11116D	525	Y	08:00:00	14	3	11	75.776	11.267	363.178
2018	47	11	11120G	525	Y	08:00:00	12	4	12	75.776	11.267	363.178
2018	47	11	11114A	525	Y	08:00:00	8	3	12	75.776	11.267	363.178
2018	47	11	11139	525	Y	08:00:00	13	3	13	75.776	11.267	363.178
2018	47	11	11152	525	Y	08:00:00	18	4	10	75.776	11.267	363.178
2018	47	11	11147A	525	Y	08:00:00	12	2	10	75.776	11.267	363.178
2018	47	11	11147	525	Y	08:00:00	8	3	10	75.776	11.267	363.178
2018	47	86	8663	53	Y	09:40:00	14	4	14	81.536	9.99	582.478
2018	47	86	8652	53	Y	09:40:00	12	4	11	81.536	9.99	582.478
2018	47	86	8664	53	Y	09:40:00	11	4	15	81.536	9.99	582.478
2018	47	86	8691	53	Y	09:40:00	18	2	13	81.536	9.99	582.478
2018	47	86	8692	53	Y	09:40:00	13	4	12	81.536	9.99	582.478
2018	47	86	861	53	N	09:40:00	10	4	12	81.536	9.99	582.478
2018	47	86	8646	53	N	09:40:00	17	3	12	81.536	9.99	582.478
2018	47	86	8665	53	N	09:40:00	17	4	12	81.536	9.99	582.478
2018	47	86	864	53	N	09:40:00	11	4	11	81.536	9.99	582.478
2018	47	86	866	53	N	09:40:00	27	4	12	81.536	9.99	582.478
2018	47	86	8675	53	N	09:40:00	18	4	13	81.536	9.99	582.478
2018	47	86	8681	53	N	09:40:00	10	2	11	81.536	9.99	582.478
2018	47	86	8656	53	Y	10:41:00	18	5	12	85.946	11.648	695.052
2018	47	86	8632	53	Y	10:41:00	13	3	14	85.946	11.648	695.052
2018	47	86	8633	53	Y	10:41:00	31	5	12	85.946	11.648	695.052
2018	47	86	8684	53	Y	10:41:00	24	3	14	85.946	11.648	695.052
2018	47	86	8636	53	Y	10:41:00	21	4	12	85.946	11.648	695.052
2018	47	86	8639	53	Y	10:41:00	20	4	14	85.946	11.648	695.052
2018	47	86	8655	53	Y	10:41:00	23	3	11	85.946	11.648	695.052
2018	47	86	8640	53	Y	10:41:00	17	4	16	85.946	11.648	695.052
2018	47	86	8659	53	Y	10:41:00	27	4	16	85.946	11.648	695.052
2018	47	86	8660	53	Y	10:41:00	19	4	13	85.946	11.648	695.052
2018	47	86	8689	53	Y	10:41:00	14	3	16	85.946	11.648	695.052
2018	47	86	8661	53	Y	10:41:00	15	4	17	85.946	11.648	695.052
2018	47	86	8642	53	Y	10:41:00	18	3	15	85.946	11.648	695.052
2018	47	86	8687	53	Y	10:41:00	21	4	18	85.946	11.648	695.052
2018	47	97	9755	1920	Y	13:25:00	9	4	12	92.426	17.741	755.94
2018	47	97	9762	1920	Y	13:25:00	1	3	13	92.426	17.741	755.94
2018	47	97	9761	1920	Y	13:25:00	4	2	12	92.426	17.741	755.94
2018	47	97	9715	1920	Y	13:25:00	6	4	12	92.426	17.741	755.94
2018	47	97	9714	1920	Y	13:25:00	3	3	13	92.426	17.741	755.94
2018	47	97	9722	1920	Y	13:25:00	2	1	12	92.426	17.741	755.94
2018	47	97	9727	1920	Y	13:25:00	6	3	11	92.426	17.741	755.94
2018	47	97	9780	1920	Y	13:25:00	5	3	11	92.426	17.741	755.94
2018	47	97	9781	1920	Y	13:25:00	2	2	12	92.426	17.741	755.94
2018	47	97	9737	1920	Y	13:25:00	3	4	11	92.426	17.741	755.94
2018	47	97	9739	1920	Y	13:25:00	9	3	12	92.426	17.741	755.94
2018	47	97	9741	1920	Y	13:25:00	10	4	11	92.426	17.741	755.94
2018	47	97	9757	1920	Y	14:28:00	12	4	12	92.138	22.602	616.964
2018	47	97	9765	1920	Y	14:28:00	4	3	11	92.138	22.602	616.964
2018	47	97	9771	1920	Y	14:28:00	11	3	11	92.138	22.602	616.964
2018	47	97	9768	1920	Y	14:28:00	11	3	11	92.138	22.602	616.964
2018	47	97	9785	1920	Y	14:28:00	3	3	11	92.138	22.602	616.964
2018	47	97	9786	1920	Y	14:28:00	4	3	11	92.138	22.602	616.964
2018	47	97	9788	1920	Y	14:28:00	5	3	11	92.138	22.602	616.964
2018	48	97	9715	1920	Y	13:19:00	10	4	13	78.674	8.378	0
2018	48	97	9714	1920	Y	13:19:00	5	3	14	78.674	8.378	0
2018	48	97	9722	1920	Y	13:19:00	4	1	13	78.674	8.378	0
2018	48	97	9727	1920	Y	13:19:00	10	3	12	78.674	8.378	0
2018	48	97	9780	1920	Y	13:19:00	10	3	12	78.674	8.378	0
2018	48	97	9781	1920	Y	13:19:00	11	2	13	78.674	8.378	0
2018	48	97	9737	1920	Y	13:19:00	10	4	12	78.674	8.378	0
2018	48	97	9739	1920	Y	13:19:00	10	3	13	78.674	8.378	0
2018	48	97	9741	1920	Y	13:19:00	15	4	12	78.674	8.378	0
2018	48	97	9755	1920	Y	13:19:00	11	4	13	78.674	8.378	0
2018	48	97	9762	1920	Y	13:19:00	8	2	14	78.674	8.378	0
2018	48	97	9761	1920	Y	13:19:00	4	2	13	78.674	8.378	0
2018	48	97	9757	1920	Y	14:24:00	12	4	13	81.104	9.453	538.618
2018	48	97	9765	1920	Y	14:24:00	14	3	12	81.104	9.453	538.618
2018	48	97	9771	1920	Y	14:24:00	14	3	12	81.104	9.453	538.618
2018	48	97	9749	1920	Y	14:24:00	7	3	10	81.104	9.453	538.618
2018	48	97	9768	1920	Y	14:24:00	10	3	12	81.104	9.453	538.618
2018	48	97	9785	1920	Y	14:24:00	7	3	12	81.104	9.453	538.618
2018	48	97	9786	1920	Y	14:24:00	8	3	12	81.104	9.453	538.618
2018	48	97	9787	1920	Y	14:24:00	10	3	12	81.104	9.453	538.618
2018	48	97	9788	1920	Y	14:24:00	8	3	12	81.104	9.453	538.618
2018	50	86	8633	53	Y	13:46:00	19	5	15	73.706	10.371	720.422
2018	50	86	8684	53	Y	13:46:00	14	3	17	73.706	10.371	720.422
2018	50	86	8635	53	Y	13:46:00	14	4	11	73.706	10.371	720.422
2018	50	86	8695	53	Y	13:46:00	13	2	11	73.706	10.371	720.422
2018	50	86	8636	53	Y	13:46:00	15	4	15	73.706	10.371	720.422
2018	50	86	8639	53	Y	13:46:00	21	4	17	73.706	10.371	720.422
2018	50	86	8655	53	Y	13:46:00	21	3	14	73.706	10.371	720.422
2018	50	86	8660	53	Y	13:46:00	11	4	16	73.706	10.371	720.422
2018	50	86	8642	53	Y	13:46:00	15	3	18	73.706	10.371	720.422
2018	50	86	8663	53	Y	13:46:00	19	4	17	73.706	10.371	720.422
2018	50	86	8652	53	Y	13:46:00	12	4	14	73.706	10.371	720.422
2018	50	86	8664	53	Y	13:46:00	13	4	18	73.706	10.371	720.422
2018	50	86	8691	53	Y	13:46:00	8	2	16	73.706	10.371	720.422
2018	50	86	8692	53	Y	13:46:00	16	4	15	73.706	10.371	720.422
2018	50	86	8682	53	Y	13:46:00	20	4	12	73.706	10.371	720.422
2018	50	86	8656	53	Y	13:46:00	16	5	15	73.706	10.371	720.422
2018	50	86	8632	53	Y	13:46:00	16	3	17	73.706	10.371	720.422
2018	50	86	861	53	N	15:38:00	11	4	15	71.96	6.496	99.674
2018	50	86	8646	53	N	15:38:00	18	3	15	71.96	6.496	99.674
2018	50	86	8665	53	N	15:38:00	21	4	15	71.96	6.496	99.674
2018	50	86	864	53	N	15:38:00	23	4	14	71.96	6.496	99.674
2018	50	86	866	53	N	15:38:00	16	4	15	71.96	6.496	99.674
2018	50	86	8649	53	N	15:38:00	16	4	12	71.96	6.496	99.674
2018	50	86	868	53	N	15:38:00	18	3	11	71.96	6.496	99.674
2018	50	86	8674	53	N	15:38:00	16	4	12	71.96	6.496	99.674
2018	50	86	8611	53	N	15:38:00	16	2	11	71.96	6.496	99.674
2018	50	86	8675	53	N	15:38:00	13	4	16	71.96	6.496	99.674
2018	50	86	8614	53	N	15:38:00	24	3	11	71.96	6.496	99.674
2018	50	86	8681	53	N	15:38:00	12	2	14	71.96	6.496	99.674
2018	51	97	9755	1920	Y	08:08:00	13	4	16	63.104	13.082	443.932
2018	51	97	9762	1920	Y	08:08:00	5	2	17	63.104	13.082	443.932
2018	51	97	9761	1920	Y	08:08:00	6	2	16	63.104	13.082	443.932
2018	51	97	978	1920	Y	08:08:00	2	3	12	63.104	13.082	443.932
2018	51	97	9715	1920	Y	08:08:00	11	4	16	63.104	13.082	443.932
2018	51	97	9714	1920	Y	08:08:00	5	3	17	63.104	13.082	443.932
2018	51	97	9722	1920	Y	08:08:00	3	1	16	63.104	13.082	443.932
2018	51	97	9727	1920	Y	08:08:00	4	3	15	63.104	13.082	443.932
2018	51	97	9784	1920	Y	08:08:00	10	3	11	63.104	13.082	443.932
2018	51	97	9780	1920	Y	08:08:00	6	3	15	63.104	13.082	443.932
2018	51	97	9731	1920	Y	08:08:00	7	3	10	63.104	13.082	443.932
2018	51	97	9781	1920	Y	08:08:00	3	2	16	63.104	13.082	443.932
2018	51	97	9735	1920	Y	08:08:00	5	3	12	63.104	13.082	443.932
2018	51	97	9736	1920	Y	08:08:00	6	4	12	63.104	13.082	443.932
2018	51	97	9737	1920	Y	09:13:00	11	4	15	65.408	12.006	576.63
2018	51	97	9739	1920	Y	09:13:00	12	3	16	65.408	12.006	576.63
2018	51	97	9741	1920	Y	09:13:00	11	4	15	65.408	12.006	576.63
2018	51	97	9742	1920	Y	09:13:00	2	1	12	65.408	12.006	576.63
2018	51	97	9757	1920	Y	09:13:00	14	4	16	65.408	12.006	576.63
2018	51	97	9765	1920	Y	09:13:00	10	3	15	65.408	12.006	576.63
2018	51	97	9771	1920	Y	09:13:00	10	3	15	65.408	12.006	576.63
2018	51	97	9749	1920	Y	09:13:00	13	3	13	65.408	12.006	576.63
2018	51	97	9768	1920	Y	09:13:00	9	3	15	65.408	12.006	576.63
2018	51	97	9769	1920	Y	09:13:00	15	3	11	65.408	12.006	576.63
2018	51	97	9772	1920	Y	09:13:00	3	1	11	65.408	12.006	576.63
2018	51	97	9785	1920	Y	09:13:00	9	3	15	65.408	12.006	576.63
2018	51	97	9786	1920	Y	09:13:00	6	3	15	65.408	12.006	576.63
2018	51	97	9787	1920	Y	09:13:00	9	3	15	65.408	12.006	576.63
2018	51	97	9788	1920	Y	09:13:00	13	3	15	65.408	12.006	576.63
2018	51	11	11152	525	Y	10:41:00	16	4	14	68.054	12.522	0
2018	51	11	11145	525	Y	10:41:00	5	4	11	68.054	12.522	0
2018	51	11	11147A	525	Y	10:41:00	9	2	14	68.054	12.522	0
2018	51	11	11147	525	Y	10:41:00	6	3	14	68.054	12.522	0
2018	51	11	11146A	525	Y	10:41:00	14	4	16	68.054	12.522	0
2018	51	11	11143	525	Y	10:41:00	5	1	16	68.054	12.522	0
2018	51	11	11146B	525	Y	10:41:00	12	3	10	68.054	12.522	0
2018	51	11	11157A	525	Y	10:41:00	7	2	17	68.054	12.522	0
2018	51	11	11140B	525	Y	10:41:00	8	3	15	68.054	12.522	0
2018	51	11	11141A	525	Y	10:41:00	9	2	10	68.054	12.522	0
2018	51	11	11141	525	Y	10:41:00	13	3	14	68.054	12.522	0
2018	51	11	11141B	525	Y	10:41:00	6	3	11	68.054	12.522	0
2018	51	11	11138	525	Y	10:41:00	16	3	15	68.054	12.522	0
2018	51	11	11137	525	Y	10:41:00	10	4	14	68.054	12.522	0
2018	51	11	11128	525	Y	10:41:00	15	3	14	68.054	12.522	0
2018	51	11	11136	525	Y	10:41:00	16	3	17	68.054	12.522	0
2018	51	11	1112D	525	Y	10:41:00	17	4	12	68.054	12.522	0
2018	51	11	11126B	525	Y	10:41:00	17	4	11	68.054	12.522	0
2018	51	11	11116F	525	Y	10:41:00	10	2	14	68.054	12.522	0
2018	51	11	11116D	525	Y	10:41:00	14	3	15	68.054	12.522	0
2018	51	11	11120G	525	Y	10:41:00	11	4	16	68.054	12.522	0
2018	51	11	11114A	525	Y	10:41:00	15	3	16	68.054	12.522	0
2018	51	11	11139	525	Y	10:41:00	7	3	17	68.054	12.522	0
2018	51	11	11113	525	Y	10:41:00	12	3	12	68.054	12.522	0
2018	51	86	861	53	N	13:23:00	6	4	16	68.288	13.082	0
2018	51	86	8646	53	N	13:23:00	12	3	16	68.288	13.082	0
2018	51	86	8665	53	N	13:23:00	16	4	16	68.288	13.082	0
2018	51	86	864	53	N	13:23:00	13	4	15	68.288	13.082	0
2018	51	86	866	53	N	13:23:00	16	4	16	68.288	13.082	0
2018	51	86	8649	53	N	13:23:00	22	4	13	68.288	13.082	0
2018	51	86	868	53	N	13:23:00	14	3	12	68.288	13.082	0
2018	51	86	8674	53	N	13:23:00	17	4	13	68.288	13.082	0
2018	51	86	8611	53	N	13:23:00	18	2	12	68.288	13.082	0
2018	51	86	8675	53	N	13:23:00	16	4	17	68.288	13.082	0
2018	51	86	8614	53	N	13:23:00	17	3	12	68.288	13.082	0
2018	51	86	8619	53	N	13:23:00	18	3	12	68.288	13.082	0
2018	51	86	8628	53	N	13:23:00	23	4	10	68.288	13.082	0
2018	51	86	8681	53	N	13:23:00	14	2	15	68.288	13.082	0
2018	51	86	8682	53	Y	14:28:00	24	4	13	66.74	11.939	0
2018	51	86	8683	53	Y	14:28:00	8	2	10	66.74	11.939	0
2018	51	86	8656	53	Y	14:28:00	18	5	16	66.74	11.939	0
2018	51	86	8633	53	Y	14:28:00	21	5	16	66.74	11.939	0
2018	51	86	8693	53	Y	14:28:00	16	4	10	66.74	11.939	0
2018	51	86	8694	53	Y	14:28:00	23	3	10	66.74	11.939	0
2018	51	86	8635	53	Y	14:28:00	12	4	12	66.74	11.939	0
2018	51	86	8695	53	Y	14:28:00	10	2	12	66.74	11.939	0
2018	51	86	8636	53	Y	14:28:00	18	4	16	66.74	11.939	0
2018	51	86	8655	53	Y	14:28:00	16	3	15	66.74	11.939	0
2018	51	86	8660	53	Y	14:28:00	13	4	17	66.74	11.939	0
2018	51	86	8690	53	Y	14:28:00	20	4	10	66.74	11.939	0
2018	51	86	8691	53	Y	14:28:00	16	2	17	66.74	11.939	0
2018	51	86	8692	53	Y	14:28:00	20	4	16	66.74	11.939	0
2018	52	97	9739	1920	Y	08:01:00	6	3	17	63.86	7.706	441.438
2018	52	97	9741	1920	Y	08:01:00	6	4	16	63.86	7.706	441.438
2018	52	97	9757	1920	Y	08:01:00	3	4	17	63.86	7.706	441.438
2018	52	97	9765	1920	Y	08:01:00	4	3	16	63.86	7.706	441.438
2018	52	97	9771	1920	Y	08:01:00	9	3	16	63.86	7.706	441.438
2018	52	97	9749	1920	Y	08:01:00	5	3	14	63.86	7.706	441.438
2018	52	97	9768	1920	Y	08:01:00	15	3	16	63.86	7.706	441.438
2018	52	97	9769	1920	Y	08:01:00	21	3	12	63.86	7.706	441.438
2018	52	97	9772	1920	Y	08:01:00	1	1	12	63.86	7.706	441.438
2018	52	97	9785	1920	Y	08:01:00	11	3	16	63.86	7.706	441.438
2018	52	97	9786	1920	Y	08:01:00	13	3	16	63.86	7.706	441.438
2018	52	97	9787	1920	Y	08:01:00	10	3	16	63.86	7.706	441.438
2018	52	97	9788	1920	Y	08:01:00	12	3	16	63.86	7.706	441.438
2018	52	97	9793	1920	Y	08:01:00	6	3	12	63.86	7.706	441.438
2018	52	97	9795	1920	Y	08:01:00	10	4	13	63.86	7.706	441.438
2018	52	97	9755	1920	Y	09:04:00	16	4	17	67.856	9.139	595.464
2018	52	97	9761	1920	Y	09:04:00	10	2	17	67.856	9.139	595.464
2018	52	97	978	1920	Y	09:04:00	13	3	13	67.856	9.139	595.464
2018	52	97	9715	1920	Y	09:04:00	15	4	17	67.856	9.139	595.464
2018	52	97	9722	1920	Y	09:04:00	4	1	17	67.856	9.139	595.464
2018	52	97	9727	1920	Y	09:04:00	10	3	16	67.856	9.139	595.464
2018	52	97	9728	1920	Y	09:04:00	9	3	10	67.856	9.139	595.464
2018	52	97	9784	1920	Y	09:04:00	10	3	12	67.856	9.139	595.464
2018	52	97	9780	1920	Y	09:04:00	7	3	16	67.856	9.139	595.464
2018	52	97	9731	1920	Y	09:04:00	15	3	11	67.856	9.139	595.464
2018	52	97	9781	1920	Y	09:04:00	9	2	17	67.856	9.139	595.464
2018	52	97	9735	1920	Y	09:04:00	12	3	13	67.856	9.139	595.464
2018	52	97	9736	1920	Y	09:04:00	15	4	13	67.856	9.139	595.464
2018	52	97	9737	1920	Y	09:04:00	7	4	16	67.856	9.139	595.464
2018	52	11	11152	525	Y	10:30:00	16	4	15	70.466	8.154	672.348
2018	52	11	11145	525	Y	10:30:00	26	4	12	70.466	8.154	672.348
2018	52	11	11147A	525	Y	10:30:00	13	2	15	70.466	8.154	672.348
2018	52	11	11147	525	Y	10:30:00	12	3	15	70.466	8.154	672.348
2018	52	11	11146A	525	Y	10:30:00	17	4	17	70.466	8.154	672.348
2018	52	11	11143	525	Y	10:30:00	5	1	17	70.466	8.154	672.348
2018	52	11	11146B	525	Y	10:30:00	12	3	11	70.466	8.154	672.348
2018	52	11	11140B	525	Y	10:30:00	15	3	16	70.466	8.154	672.348
2018	52	11	11141A	525	Y	10:30:00	9	2	11	70.466	8.154	672.348
2018	52	11	11141	525	Y	10:30:00	20	3	15	70.466	8.154	672.348
2018	52	11	11141B	525	Y	10:30:00	18	3	12	70.466	8.154	672.348
2018	52	11	11138	525	Y	10:30:00	21	3	16	70.466	8.154	672.348
2018	52	11	11137	525	Y	10:30:00	18	4	15	70.466	8.154	672.348
2018	52	11	11128	525	Y	10:30:00	18	3	15	70.466	8.154	672.348
2018	52	11	1112D	525	Y	10:30:00	19	4	13	70.466	8.154	672.348
2018	52	11	11126B	525	Y	10:30:00	23	4	12	70.466	8.154	672.348
2018	52	11	11116F	525	Y	10:30:00	18	2	15	70.466	8.154	672.348
2018	52	11	11116D	525	Y	10:30:00	20	3	16	70.466	8.154	672.348
2018	52	11	11120G	525	Y	10:30:00	20	4	17	70.466	8.154	672.348
2018	52	11	11114A	525	Y	10:30:00	17	3	17	70.466	8.154	672.348
2018	52	11	11113	525	Y	10:30:00	14	3	13	70.466	8.154	672.348
2018	52	96	96246	225	N	14:35:00	16	4	17	76.172	7.258	628.402
2018	52	96	96247	225	N	14:35:00	14	4	17	76.172	7.258	628.402
2018	52	96	96248	225	N	14:35:00	15	1	11	76.172	7.258	628.402
2018	52	96	96249	225	N	14:35:00	18	2	11	76.172	7.258	628.402
2018	52	96	96251	225	N	14:35:00	11	4	17	76.172	7.258	628.402
2018	52	96	96252	225	N	14:35:00	11	2	17	76.172	7.258	628.402
2018	52	96	96256	225	N	14:35:00	15	2	17	76.172	7.258	628.402
2018	52	96	96257	225	N	14:35:00	11	4	11	76.172	7.258	628.402
2018	52	96	96260	225	N	14:35:00	16	3	13	76.172	7.258	628.402
2018	52	96	9647	225	N	14:35:00	9	3	11	76.172	7.258	628.402
2018	52	96	9648	225	N	14:35:00	17	4	16	76.172	7.258	628.402
2018	52	96	9650	225	N	14:35:00	8	1	10	76.172	7.258	628.402
2018	52	96	9665	225	N	14:35:00	9	3	11	76.172	7.258	628.402
2018	52	96	96230	225	N	14:35:00	10	2	16	76.172	7.258	628.402
2018	52	96	96231	225	N	14:35:00	16	3	17	76.172	7.258	628.402
2018	52	96	96232	225	N	14:35:00	13	4	17	76.172	7.258	628.402
2018	52	96	96233	225	N	14:35:00	15	3	17	76.172	7.258	628.402
2018	52	96	96236	225	N	14:35:00	12	4	17	76.172	7.258	628.402
2018	52	96	96237	225	N	14:35:00	13	4	17	76.172	7.258	628.402
2018	52	96	96238	225	N	14:35:00	15	3	17	76.172	7.258	628.402
2018	52	96	96239	225	N	14:35:00	15	3	11	76.172	7.258	628.402
2018	52	96	96240	225	N	14:35:00	13	4	17	76.172	7.258	628.402
2018	52	96	96241	225	N	14:35:00	10	4	17	76.172	7.258	628.402
2018	52	96	96242	225	N	14:35:00	9	1	11	76.172	7.258	628.402
2018	52	96	96243	225	N	14:35:00	13	3	16	76.172	7.258	628.402
2018	53	96	96233	225	N	08:38:00	13	3	18	65.264	9.946	401.276
2018	53	96	96236	225	N	08:38:00	7	4	18	65.264	9.946	401.276
2018	53	96	96237	225	N	08:38:00	19	4	18	65.264	9.946	401.276
2018	53	96	96238	225	N	08:38:00	11	3	18	65.264	9.946	401.276
2018	53	96	96239	225	N	08:38:00	15	3	12	65.264	9.946	401.276
2018	53	96	96240	225	N	08:38:00	13	4	18	65.264	9.946	401.276
2018	53	96	96241	225	N	08:38:00	12	4	18	65.264	9.946	401.276
2018	53	96	96242	225	N	08:38:00	6	1	12	65.264	9.946	401.276
2018	53	96	96243	225	N	08:38:00	11	3	17	65.264	9.946	401.276
2018	53	96	96246	225	N	08:38:00	12	4	18	65.264	9.946	401.276
2018	53	96	96247	225	N	08:38:00	15	4	18	65.264	9.946	401.276
2018	53	96	96248	225	N	08:38:00	8	1	12	65.264	9.946	401.276
2018	53	96	96249	225	N	08:38:00	10	2	12	65.264	9.946	401.276
2018	53	96	96250	225	N	08:38:00	12	3	10	65.264	9.946	401.276
2018	53	96	96251	225	N	08:38:00	14	4	18	65.264	9.946	401.276
2018	53	96	96256	225	N	08:38:00	16	2	18	65.264	9.946	401.276
2018	53	96	96257	225	N	08:38:00	7	4	12	65.264	9.946	401.276
2018	53	96	96260	225	N	08:38:00	14	3	14	65.264	9.946	401.276
2018	53	96	9647	225	N	08:38:00	13	3	12	65.264	9.946	401.276
2018	53	96	9648	225	N	08:38:00	17	4	17	65.264	9.946	401.276
2018	53	96	9650	225	N	08:38:00	5	1	11	65.264	9.946	401.276
2018	53	96	9665	225	N	08:38:00	13	3	12	65.264	9.946	401.276
2018	53	96	96230	225	N	08:38:00	12	2	17	65.264	9.946	401.276
2018	53	96	96231	225	N	08:38:00	7	3	18	65.264	9.946	401.276
2018	53	96	96232	225	N	08:38:00	13	4	18	65.264	9.946	401.276
2018	53	86	8682	53	Y	13:25:00	13	4	15	71.798	13.35	432.322
2018	53	86	8683	53	Y	13:25:00	10	2	12	71.798	13.35	432.322
2018	53	86	8693	53	Y	13:25:00	16	4	12	71.798	13.35	432.322
2018	53	86	8694	53	Y	13:25:00	11	3	12	71.798	13.35	432.322
2018	53	86	8635	53	Y	13:25:00	17	4	14	71.798	13.35	432.322
2018	53	86	8695	53	Y	13:25:00	12	2	14	71.798	13.35	432.322
2018	53	86	8655	53	Y	13:25:00	16	3	17	71.798	13.35	432.322
2018	53	86	8690	53	Y	13:25:00	13	4	12	71.798	13.35	432.322
2018	53	86	8652	53	Y	13:25:00	7	3	17	71.798	13.35	432.322
2018	53	86	8674	53	N	14:34:00	16	4	15	69.17	8.758	95.374
2018	53	86	8611	53	N	14:34:00	16	2	14	69.17	8.758	95.374
2018	53	86	8614	53	N	14:34:00	12	3	14	69.17	8.758	95.374
2018	53	86	8615	53	N	14:34:00	28	4	10	69.17	8.758	95.374
2018	53	86	8617	53	N	14:34:00	8	2	14	69.17	8.758	95.374
2018	53	86	8679	53	N	14:34:00	29	4	15	69.17	8.758	95.374
2018	53	86	8619	53	N	14:34:00	20	3	14	69.17	8.758	95.374
2018	53	86	8628	53	N	14:34:00	17	4	12	69.17	8.758	95.374
2018	53	86	8681	53	N	14:34:00	9	2	17	69.17	8.758	95.374
2018	53	86	864	53	N	14:34:00	24	4	17	69.17	8.758	95.374
2018	53	86	8649	53	N	14:34:00	23	4	15	69.17	8.758	95.374
2018	53	86	868	53	N	14:34:00	12	3	14	69.17	8.758	95.374
2018	54	11	11152	525	Y	08:15:00	8	4	17	67.082	6.16	438.858
2018	54	11	11152A	525	Y	08:15:00	1	3	10	67.082	6.16	438.858
2018	54	11	11145	525	Y	08:15:00	6	4	14	67.082	6.16	438.858
2018	54	11	11147A	525	Y	08:15:00	8	2	17	67.082	6.16	438.858
2018	54	11	11147AA	525	Y	08:15:00	4	3	11	67.082	6.16	438.858
2018	54	11	11147	525	Y	08:15:00	5	3	17	67.082	6.16	438.858
2018	54	11	11146B	525	Y	08:15:00	7	3	13	67.082	6.16	438.858
2018	54	11	11141A	525	Y	08:15:00	2	2	13	67.082	6.16	438.858
2018	54	11	11141	525	Y	08:15:00	9	3	17	67.082	6.16	438.858
2018	54	11	11141B	525	Y	08:15:00	4	3	14	67.082	6.16	438.858
2018	54	11	11137	525	Y	08:15:00	4	4	17	67.082	6.16	438.858
2018	54	11	11128	525	Y	08:15:00	8	3	17	67.082	6.16	438.858
2018	54	11	11110D	525	Y	08:15:00	7	3	11	67.082	6.16	438.858
2018	54	11	1112D	525	Y	08:15:00	8	4	15	67.082	6.16	438.858
2018	54	11	11126B	525	Y	08:15:00	9	4	14	67.082	6.16	438.858
2018	54	11	11116F	525	Y	08:15:00	5	2	17	67.082	6.16	438.858
2018	54	11	11116G	525	Y	08:15:00	6	3	11	67.082	6.16	438.858
2018	54	11	11116D	525	Y	08:15:00	8	3	18	67.082	6.16	438.858
2018	54	11	11113	525	Y	08:15:00	12	3	15	67.082	6.16	438.858
2018	54	11	11107	525	Y	08:15:00	6	2	10	67.082	6.16	438.858
2018	54	97	9798	1920	Y	09:47:00	6	3	11	74.858	5.555	703.824
2018	54	97	9760	1920	Y	09:47:00	9	3	10	74.858	5.555	703.824
2018	54	97	9797	1920	Y	09:47:00	7	2	10	74.858	5.555	703.824
2018	54	97	978	1920	Y	09:47:00	4	3	15	74.858	5.555	703.824
2018	54	97	9717	1920	Y	09:47:00	13	3	10	74.858	5.555	703.824
2018	54	97	9728	1920	Y	09:47:00	9	3	12	74.858	5.555	703.824
2018	54	97	9784	1920	Y	09:47:00	6	3	14	74.858	5.555	703.824
2018	54	97	9731	1920	Y	09:47:00	6	3	13	74.858	5.555	703.824
2018	54	97	9735	1920	Y	09:47:00	12	3	15	74.858	5.555	703.824
2018	54	97	9736	1920	Y	09:47:00	10	4	15	74.858	5.555	703.824
2018	54	97	9742	1920	Y	09:47:00	3	1	15	74.858	5.555	703.824
2018	54	97	9783	1920	Y	09:47:00	7	2	10	74.858	5.555	703.824
2018	54	97	9749	1920	Y	09:47:00	8	3	16	74.858	5.555	703.824
2018	54	97	9769	1920	Y	09:47:00	3	3	14	74.858	5.555	703.824
2018	54	97	9777	1920	Y	10:51:00	11	3	11	76.604	5.354	783.03
2018	54	97	9778	1920	Y	10:51:00	7	1	11	76.604	5.354	783.03
2018	54	97	9793	1920	Y	10:51:00	6	3	14	76.604	5.354	783.03
2018	54	97	9795	1920	Y	10:51:00	10	4	15	76.604	5.354	783.03
2018	54	97	9796	1920	Y	10:51:00	9	1	11	76.604	5.354	783.03
2018	54	97	9799	1920	Y	10:51:00	12	3	11	76.604	5.354	783.03
2018	54	97	9772	1920	Y	10:51:00	6	1	14	76.604	5.354	783.03
2018	54	97	9774	1920	Y	10:51:00	5	1	10	76.604	5.354	783.03
2018	54	97	9776	1920	Y	10:51:00	16	3	11	76.604	5.354	783.03
2018	54	96	96230	225	N	16:28:00	12	2	18	84.164	6.115	539.048
2018	54	96	96239	225	N	16:28:00	16	3	13	84.164	6.115	539.048
2018	54	96	96242	225	N	16:28:00	13	1	13	84.164	6.115	539.048
2018	54	96	96243	225	N	16:28:00	13	3	18	84.164	6.115	539.048
2018	54	96	96248	225	N	16:28:00	23	1	13	84.164	6.115	539.048
2018	54	96	96249	225	N	16:28:00	13	2	13	84.164	6.115	539.048
2018	54	96	96250	225	N	16:28:00	11	3	11	84.164	6.115	539.048
2018	54	96	96257	225	N	16:28:00	17	4	13	84.164	6.115	539.048
2018	54	96	96260	225	N	16:28:00	22	3	15	84.164	6.115	539.048
2018	54	96	9647	225	N	16:28:00	24	3	13	84.164	6.115	539.048
2018	54	96	9648	225	N	16:28:00	14	4	18	84.164	6.115	539.048
2018	54	96	9650	225	N	16:28:00	21	1	12	84.164	6.115	539.048
2018	54	96	9665	225	N	16:28:00	28	3	13	84.164	6.115	539.048
2018	57	90	90221	154	Y	09:15:00	35	3	16	69.872	2.016	582.564
2018	57	90	90115	154	Y	09:15:00	27	3	15	69.872	2.016	582.564
2018	57	90	90113B	154	Y	09:15:00	19	3	10	69.872	2.016	582.564
2018	57	90	90113A	154	Y	09:15:00	18	3	10	69.872	2.016	582.564
2018	57	90	90114	154	Y	09:15:00	16	2	15	69.872	2.016	582.564
2018	57	90	90114A	154	Y	09:15:00	21	3	13	69.872	2.016	582.564
2018	57	90	90112	154	Y	09:15:00	21	3	10	69.872	2.016	582.564
2018	57	90	90217	154	Y	09:15:00	16	2	10	69.872	2.016	582.564
2018	57	90	90283	154	Y	09:15:00	13	2	10	69.872	2.016	582.564
2018	57	90	90283B	154	Y	09:15:00	18	3	11	69.872	2.016	582.564
2018	57	90	90110	154	Y	09:15:00	34	4	17	69.872	2.016	582.564
2018	57	90	90110D	154	Y	10:38:00	28	3	17	76.694	5.309	786.556
2018	57	90	90110E	154	Y	10:38:00	9	2	16	76.694	5.309	786.556
2018	57	90	90110C	154	Y	10:38:00	18	3	11	76.694	5.309	786.556
2018	57	90	90201	154	Y	10:38:00	7	2	10	76.694	5.309	786.556
2018	57	90	90216A	154	Y	10:38:00	30	3	17	76.694	5.309	786.556
2018	57	90	90105	154	Y	10:38:00	23	3	13	76.694	5.309	786.556
2018	57	90	90105A	154	Y	10:38:00	24	3	13	76.694	5.309	786.556
2018	57	90	90200	154	Y	10:38:00	20	3	14	76.694	5.309	786.556
2018	57	90	90200A	154	Y	10:38:00	12	3	10	76.694	5.309	786.556
2018	57	90	90279A	154	Y	10:38:00	34	4	16	76.694	5.309	786.556
2018	57	90	90198G	154	Y	10:38:00	25	2	15	76.694	5.309	786.556
2018	57	90	90198	154	Y	10:38:00	8	2	16	76.694	5.309	786.556
2018	57	90	90198A	154	Y	10:38:00	23	4	17	76.694	5.309	786.556
2018	57	97	9717	1920	Y	13:22:00	15	3	13	81.32	7.213	810.98
2018	57	97	9728	1920	Y	13:22:00	22	3	15	81.32	7.213	810.98
2018	57	97	9784	1920	Y	13:22:00	6	3	17	81.32	7.213	810.98
2018	57	97	9731	1920	Y	13:22:00	8	3	16	81.32	7.213	810.98
2018	57	97	9783	1920	Y	13:22:00	4	2	13	81.32	7.213	810.98
2018	57	97	9769	1920	Y	13:22:00	9	3	17	81.32	7.213	810.98
2018	57	97	9799	1920	Y	13:22:00	7	3	14	81.32	7.213	810.98
2018	57	97	9798	1920	Y	13:22:00	17	3	14	81.32	7.213	810.98
2018	57	97	9760	1920	Y	13:22:00	12	3	13	81.32	7.213	810.98
2018	57	97	9797	1920	Y	13:22:00	8	2	13	81.32	7.213	810.98
2018	57	97	9774	1920	Y	14:23:00	15	1	13	82.616	8.086	753.274
2018	57	97	9776	1920	Y	14:23:00	14	3	14	82.616	8.086	753.274
2018	57	97	9777	1920	Y	14:23:00	9	3	14	82.616	8.086	753.274
2018	57	97	9778	1920	Y	14:23:00	7	1	14	82.616	8.086	753.274
2018	57	11	11152A	525	Y	17:14:00	5	3	13	83.588	10.797	372.552
2018	57	11	11145	525	Y	17:14:00	5	4	17	83.588	10.797	372.552
2018	57	11	11151	525	Y	17:14:00	11	3	11	83.588	10.797	372.552
2018	57	11	11147AA	525	Y	17:14:00	3	3	14	83.588	10.797	372.552
2018	57	11	11146B	525	Y	17:14:00	9	3	16	83.588	10.797	372.552
2018	57	11	11141A	525	Y	17:14:00	5	2	16	83.588	10.797	372.552
2018	57	11	11141B	525	Y	17:14:00	7	3	17	83.588	10.797	372.552
2018	57	11	11110D	525	Y	17:14:00	9	3	14	83.588	10.797	372.552
2018	57	11	11126B	525	Y	17:14:00	9	4	17	83.588	10.797	372.552
2018	57	11	11116G	525	Y	17:14:00	3	3	14	83.588	10.797	372.552
2018	57	11	11107	525	Y	17:14:00	7	2	13	83.588	10.797	372.552
2018	58	96	96242	225	N	08:48:00	13	1	17	75.56	10.886	573.362
2018	58	96	96248	225	N	08:48:00	10	1	17	75.56	10.886	573.362
2018	58	96	96249	225	N	08:48:00	17	2	17	75.56	10.886	573.362
2018	58	96	96250	225	N	08:48:00	22	3	15	75.56	10.886	573.362
2018	58	96	9647	225	N	08:48:00	27	3	17	75.56	10.886	573.362
2018	58	96	9650	225	N	08:48:00	25	1	16	75.56	10.886	573.362
2018	58	96	9665	225	N	08:48:00	23	3	17	75.56	10.886	573.362
2018	58	11	11146B	525	Y	10:35:00	12	3	17	81.338	6.026	771.334
2018	58	11	11141A	525	Y	10:35:00	8	2	17	81.338	6.026	771.334
2018	58	11	11135	525	Y	10:35:00	9	4	12	81.338	6.026	771.334
2018	58	11	11110D	525	Y	10:35:00	10	3	15	81.338	6.026	771.334
2018	58	11	11116G	525	Y	10:35:00	5	3	15	81.338	6.026	771.334
2018	58	11	11107	525	Y	10:35:00	9	2	14	81.338	6.026	771.334
2018	58	11	11152A	525	Y	10:35:00	12	3	14	81.338	6.026	771.334
2018	58	11	11151	525	Y	10:35:00	14	3	12	81.338	6.026	771.334
2018	58	11	11147AA	525	Y	10:35:00	13	3	15	81.338	6.026	771.334
2018	58	86	8615	53	N	13:40:00	24	4	15	87.44	5.846	747.082
2018	58	86	8676	53	N	13:40:00	12	3	13	87.44	5.846	747.082
2018	58	86	8628	53	N	13:40:00	11	4	17	87.44	5.846	747.082
2018	58	86	8683	53	Y	13:40:00	2	2	17	87.44	5.846	747.082
2018	58	86	8693	53	Y	13:40:00	13	4	17	87.44	5.846	747.082
2018	58	86	8694	53	Y	13:40:00	5	3	17	87.44	5.846	747.082
2018	59	11	11135	525	Y	08:16:00	18	4	13	76.406	3.718	252.324
2018	59	11	11110D	525	Y	08:16:00	7	3	16	76.406	3.718	252.324
2018	59	11	11116G	525	Y	08:16:00	18	3	16	76.406	3.718	252.324
2018	59	11	11107	525	Y	08:16:00	5	2	15	76.406	3.718	252.324
2018	59	11	11152A	525	Y	08:16:00	10	3	15	76.406	3.718	252.324
2018	59	11	11151	525	Y	08:16:00	14	3	13	76.406	3.718	252.324
2018	59	11	11147AA	525	Y	08:16:00	14	3	16	76.406	3.718	252.324
2018	59	97	9717	1920	Y	09:37:00	17	3	15	78.278	6.854	438.256
2018	59	97	9728	1920	Y	09:37:00	22	3	17	78.278	6.854	438.256
2018	59	97	9767	1920	Y	09:37:00	17	2	11	78.278	6.854	438.256
2018	59	97	9774	1920	Y	09:37:00	18	1	15	78.278	6.854	438.256
2018	59	97	9776	1920	Y	09:37:00	9	3	16	78.278	6.854	438.256
2018	59	97	9777	1920	Y	09:37:00	10	3	16	78.278	6.854	438.256
2018	59	97	9778	1920	Y	09:37:00	7	1	16	78.278	6.854	438.256
2018	59	97	9799	1920	Y	09:37:00	16	3	16	78.278	6.854	438.256
2018	59	97	9798	1920	Y	09:37:00	12	3	16	78.278	6.854	438.256
2018	59	97	9760	1920	Y	09:37:00	15	3	15	78.278	6.854	438.256
2018	59	97	9797	1920	Y	09:37:00	4	2	15	78.278	6.854	438.256
2018	59	97	9796	1920	Y	10:40:00	8	1	16	80.438	6.653	702.878
2018	60	11	11152A	525	Y	08:15:00	14	3	16	72.878	8.333	340.646
2018	60	11	11151	525	Y	08:15:00	12	3	14	72.878	8.333	340.646
2018	60	11	11147AA	525	Y	08:15:00	10	3	17	72.878	8.333	340.646
2018	60	11	11135	525	Y	08:15:00	19	4	14	72.878	8.333	340.646
2018	60	11	11110D	525	Y	08:15:00	12	3	17	72.878	8.333	340.646
2018	60	11	11116G	525	Y	08:15:00	16	3	17	72.878	8.333	340.646
2018	60	11	11107	525	Y	08:15:00	7	2	16	72.878	8.333	340.646
2018	60	97	9798	1920	Y	09:44:00	7	3	17	76.478	9.498	411.252
2018	60	97	9760	1920	Y	09:44:00	4	3	16	76.478	9.498	411.252
2018	60	97	9797	1920	Y	09:44:00	8	2	16	76.478	9.498	411.252
2018	60	97	9717	1920	Y	09:44:00	11	3	16	76.478	9.498	411.252
2018	60	97	9767	1920	Y	09:44:00	4	2	12	76.478	9.498	411.252
2018	60	97	9774	1920	Y	09:44:00	4	1	16	76.478	9.498	411.252
2018	60	97	9776	1920	Y	09:44:00	13	3	17	76.478	9.498	411.252
2018	60	97	9777	1920	Y	09:44:00	8	3	17	76.478	9.498	411.252
2018	60	97	9778	1920	Y	09:44:00	4	1	17	76.478	9.498	411.252
2018	60	97	9799	1920	Y	09:44:00	15	3	17	76.478	9.498	411.252
2018	60	97	9796	1920	Y	09:44:00	4	1	17	76.478	9.498	411.252
2018	60	90	90113A	154	Y	13:24:00	20	3	13	84.956	6.698	777.01
2018	60	90	90114	154	Y	13:24:00	13	2	18	84.956	6.698	777.01
2018	60	90	90114A	154	Y	13:24:00	20	3	16	84.956	6.698	777.01
2018	60	90	90112	154	Y	13:24:00	19	3	13	84.956	6.698	777.01
2018	60	90	90217	154	Y	13:24:00	10	2	13	84.956	6.698	777.01
2018	60	90	90283	154	Y	13:24:00	18	2	13	84.956	6.698	777.01
2018	60	90	90283B	154	Y	13:24:00	12	3	14	84.956	6.698	777.01
2018	60	90	90110C	154	Y	13:24:00	16	3	14	84.956	6.698	777.01
2018	60	90	90110B	154	Y	13:24:00	17	2	12	84.956	6.698	777.01
2018	60	90	90201	154	Y	13:24:00	6	2	13	84.956	6.698	777.01
2018	60	90	90216	154	Y	13:24:00	16	3	12	84.956	6.698	777.01
2018	60	90	90105A	154	Y	13:24:00	24	3	16	84.956	6.698	777.01
2018	60	90	90105	154	Y	13:24:00	20	3	16	84.956	6.698	777.01
2018	60	90	90200	154	Y	13:24:00	21	3	17	84.956	6.698	777.01
2018	60	90	90200A	154	Y	13:24:00	19	3	13	84.956	6.698	777.01
2018	60	90	90220	154	Y	13:24:00	21	3	12	84.956	6.698	777.01
2018	60	90	90115	154	Y	13:24:00	29	3	18	84.956	6.698	777.01
2018	60	90	90113B	154	Y	13:24:00	17	3	13	84.956	6.698	777.01
2018	62	97	9783	1920	Y	08:38:00	6	2	18	68.954	14.202	304.182
2018	62	97	9767	1920	Y	08:38:00	6	2	14	68.954	14.202	304.182
2018	62	97	9770	1920	Y	08:38:00	12	3	11	68.954	14.202	304.182
2018	62	97	9774	1920	Y	08:38:00	3	1	18	68.954	14.202	304.182
2018	62	97	9760	1920	Y	08:38:00	4	3	18	68.954	14.202	304.182
2018	62	97	9797	1920	Y	08:38:00	5	2	18	68.954	14.202	304.182
2018	62	97	9717	1920	Y	08:38:00	7	3	18	68.954	14.202	304.182
2018	62	11	11152A	525	Y	10:20:00	9	3	18	70.862	14.022	564.59
2018	62	11	11151	525	Y	10:20:00	17	3	16	70.862	14.022	564.59
2018	62	11	11135	525	Y	10:20:00	9	4	16	70.862	14.022	564.59
2018	62	11	11107	525	Y	10:20:00	7	2	18	70.862	14.022	564.59
2018	62	90	90112	154	Y	13:53:00	19	3	15	69.908	8.266	289.046
2018	62	90	90217	154	Y	13:53:00	4	2	15	69.908	8.266	289.046
2018	62	90	90218	154	Y	13:53:00	4	1	10	69.908	8.266	289.046
2018	62	90	90283	154	Y	13:53:00	22	2	15	69.908	8.266	289.046
2018	62	90	90283B	154	Y	13:53:00	13	3	16	69.908	8.266	289.046
2018	62	90	90110C	154	Y	13:53:00	14	3	16	69.908	8.266	289.046
2018	62	90	90110B	154	Y	13:53:00	10	2	14	69.908	8.266	289.046
2018	62	90	90201	154	Y	13:53:00	3	2	15	69.908	8.266	289.046
2018	62	90	90216	154	Y	13:53:00	20	3	14	69.908	8.266	289.046
2018	62	90	90106	154	Y	13:53:00	22	2	10	69.908	8.266	289.046
2018	62	90	90200A	154	Y	13:53:00	17	3	15	69.908	8.266	289.046
2018	62	90	90279	154	Y	13:53:00	14	2	13	69.908	8.266	289.046
2018	62	90	90198B	154	Y	13:53:00	14	2	15	69.908	8.266	289.046
2018	62	90	9098	154	Y	13:53:00	11	2	15	69.908	8.266	289.046
2018	62	90	90220	154	Y	13:53:00	27	3	14	69.908	8.266	289.046
2018	62	90	90113B	154	Y	13:53:00	3	1	15	69.908	8.266	289.046
2018	62	90	90113A	154	Y	13:53:00	18	3	15	69.908	8.266	289.046
2018	63	90	90112	154	Y	09:03:00	34	3	16	74.948	9.162	553.754
2018	63	90	90217	154	Y	09:03:00	7	2	16	74.948	9.162	553.754
2018	63	90	90218	154	Y	09:03:00	20	1	11	74.948	9.162	553.754
2018	63	90	90283	154	Y	09:03:00	20	2	16	74.948	9.162	553.754
2018	63	90	90283B	154	Y	09:03:00	20	3	17	74.948	9.162	553.754
2018	63	90	90110C	154	Y	09:03:00	21	3	17	74.948	9.162	553.754
2018	63	90	90110B	154	Y	09:03:00	8	2	15	74.948	9.162	553.754
2018	63	90	90201	154	Y	09:03:00	8	2	16	74.948	9.162	553.754
2018	63	90	90216	154	Y	09:03:00	11	3	15	74.948	9.162	553.754
2018	63	90	90106	154	Y	09:03:00	30	2	11	74.948	9.162	553.754
2018	63	90	90200A	154	Y	09:03:00	25	3	16	74.948	9.162	553.754
2018	63	90	90279	154	Y	09:03:00	20	2	14	74.948	9.162	553.754
2018	63	90	90198B	154	Y	09:03:00	13	2	16	74.948	9.162	553.754
2018	63	90	9098	154	Y	09:03:00	10	2	16	74.948	9.162	553.754
2018	63	90	90220	154	Y	09:03:00	37	3	15	74.948	9.162	553.754
2018	63	90	90113B	154	Y	09:03:00	19	1	16	74.948	9.162	553.754
2018	63	90	90113A	154	Y	09:03:00	19	3	16	74.948	9.162	553.754
2018	64	90	90220	154	Y	09:04:00	21	3	16	76.982	7.952	493.898
2018	64	90	90113B	154	Y	09:04:00	19	1	17	76.982	7.952	493.898
2018	64	90	90113A	154	Y	09:04:00	8	3	17	76.982	7.952	493.898
2018	64	90	90112	154	Y	09:04:00	25	3	17	76.982	7.952	493.898
2018	64	90	90218	154	Y	09:04:00	12	1	12	76.982	7.952	493.898
2018	64	90	90283	154	Y	09:04:00	6	2	17	76.982	7.952	493.898
2018	64	90	90283B	154	Y	09:04:00	10	3	18	76.982	7.952	493.898
2018	64	90	90110C	154	Y	09:04:00	7	3	18	76.982	7.952	493.898
2018	64	90	90110B	154	Y	09:04:00	15	2	16	76.982	7.952	493.898
2018	64	90	90201	154	Y	09:04:00	16	2	17	76.982	7.952	493.898
2018	64	90	90216	154	Y	09:04:00	13	3	16	76.982	7.952	493.898
2018	64	90	90106	154	Y	09:04:00	13	2	12	76.982	7.952	493.898
2018	64	90	90200A	154	Y	09:04:00	17	3	17	76.982	7.952	493.898
2018	64	90	90279	154	Y	09:04:00	11	2	15	76.982	7.952	493.898
2018	64	90	90198B	154	Y	09:04:00	10	2	17	76.982	7.952	493.898
2018	64	90	9098	154	Y	09:04:00	7	2	17	76.982	7.952	493.898
