# Supplementary material for: Variation in neophobia among cliff swallows at different colonies
Source: PLoS One. 2019 Dec 23;14(12):e0226886. doi: 10.1371/journal.pone.0226886 (PMC6927619; doi:10.1371/journal.pone.0226886)
Supplement: S5 File — (CSV) [file pone.0226886.s005.csv]

YEAR	SITEID	COLSIZE	NESTID	BIRDID	SEX	WEIGHT	TAPEDATE	TAPETRIALRANK	TAPETEMP	TAPEWINDSP	TAPESUNSHINE	LEN	NUMBERATTACKS	TAPEDAYSSINCELAID	ALARMDATE	ALARMTRIALRANK	ALARMTEMP	ALARMWINDSP	ALARMSUNSHINE	STATUSBEFORE	STATUSAFTER	ALARMDAYSSINCELAID	FEGGDATE	CLUTCHSIZE	NUMCAPTURES2	FITNESS10	FITNESS17
2017	86	44	8632	2391-25770	F	26	42	1	81.608	11.67	479.622	15	0	14	41	1	69.332	13.037	575.254	B	A	13	29	4	1	4	4
2017	86	44	8632	2391-25770	F	26	46	2	76.262	6.048	697.03	300	0	18	42	2	81.608	11.67	479.622	O	A	14	29	4	NA	NA	NA
2017	86	44	8632	2391-25770	F	26	47	3	74.768	9.094	591.594	300	2	19	44	3	84.326	5.51	534.834	B	A	16	29	4	NA	NA	NA
2017	86	44	8632	2391-25770	F	26	48	4	75.254	7.638	355.954	300	0	20	46	4	82.742	7.123	658.416	O	A	18	29	4	NA	NA	NA
2017	86	44	8632	2391-25771	M	24.5	39	1	81.212	8.512	773.14	300	0	11	39	1	73.184	9.856	694.02	B	A	11	29	4	3	4	4
2017	86	44	8632	2391-25771	M	24.5	42	2	81.608	11.67	479.622	147	1	14	42	2	80.924	10.102	780.192	B	A	14	29	4	NA	NA	NA
2017	86	44	8632	2391-25771	M	24.5	44	3	84.326	5.51	534.834	82	7	16	44	3	83.894	6.451	665.554	B	A	16	29	4	NA	NA	NA
2017	86	44	8632	2391-25771	M	24.5	47	4	74.768	9.094	591.594	42	1	19	46	4	70.142	6.406	592.626	B	A	18	29	4	NA	NA	NA
2017	86	44	8633	2391-25773	M	24	42	1	81.608	11.67	479.622	300	5	12	39	1	81.212	8.512	773.14	O	A	9	32	3	1	3	3
2017	86	44	8633	2391-25773	M	24	46	2	81.266	6.742	809.862	300	0	16	41	2	69.332	13.037	575.254	B	A	11	32	3	NA	NA	NA
2017	86	44	8633	2391-25773	M	24	47	3	74.768	9.094	591.594	37	3	17	46	3	76.262	6.048	697.03	B	A	16	32	3	NA	NA	NA
2017	86	44	8633	2391-25773	M	24	48	4	75.254	7.638	355.954	162	6	18	47	4	74.768	9.094	591.594	O	B	17	32	3	NA	NA	NA
2017	86	44	8640	2391-25755a	F	23.5	38	1	80.69	6.115	531.136	300	1	8	38	1	80.69	6.115	531.136	B	A	8	31	3	5	3	3
2017	86	44	8640	2391-25755a	F	23.5	40	2	92.066	13.037	558.656	286	0	10	39	2	70.376	10.214	581.962	B	A	9	31	3	NA	NA	NA
2017	86	44	8640	2391-25755a	F	23.5	42	3	80.672	10.55	610.6	132	8	12	41	3	69.332	13.037	575.254	B	A	11	31	3	NA	NA	NA
2017	86	44	8640	2391-25755a	F	23.5	47	4	89.996	13.35	396.632	42	0	17	42	4	82.22	12.813	372.638	B	A	12	31	3	NA	NA	NA
2017	86	44	8640	2391-28292	M	25	38	1	80.69	6.115	531.136	152	1	8	38	1	79.466	6.877	175.096	B	A	8	31	3	2	3	3
2017	86	44	8640	2391-28292	M	25	40	2	92.066	13.037	558.656	5	0	10	39	2	83.48	7.123	626.08	B	A	9	31	3	NA	NA	NA
2017	86	44	8640	2391-28292	M	25	42	3	80.672	10.55	610.6	7	1	12	40	3	92.066	13.037	558.656	B	A	10	31	3	NA	NA	NA
2017	86	44	8640	2391-28292	M	25	47	4	89.996	13.35	396.632	65	0	17	41	4	75.056	10.416	781.482	B	A	11	31	3	NA	NA	NA
2017	86	44	8642	2391-25768	M	24.5	39	1	82.508	7.661	684.13	300	0	10	38	1	79.466	6.877	175.096	O	A	9	30	2	2	2	2
2017	86	44	8642	2391-25768	M	24.5	41	2	75.056	10.416	781.482	73	6	12	39	2	73.184	9.856	694.02	O	A	10	30	2	NA	NA	NA
2017	86	44	8642	2391-25768	M	24.5	47	3	88.754	13.328	699.696	300	1	18	40	3	91.292	14.358	662.286	B	A	11	30	2	NA	NA	NA
2017	86	44	8642	2391-25768	M	24.5	48	4	75.254	7.638	355.954	118	1	19	41	4	75.056	10.416	781.482	B	A	12	30	2	NA	NA	NA
2017	86	44	8650	2391-25744a	F	25	36	1	86.486	9.587	621.436	300	7	20	35	1	81.194	6.115	645.086	B	B	19	16	4	3	4	4
2017	86	44	8650	2391-25744a	F	25	39	2	82.508	7.661	684.13	159	2	23	36	2	86.162	9.386	751.984	B	B	20	16	4	NA	NA	NA
2017	86	44	8650	2391-25744a	F	25	42	3	82.22	12.813	372.638	148	9	26	39	3	70.376	10.214	581.962	B	A	23	16	4	NA	NA	NA
2017	86	44	8650	2391-25744a	F	25	47	4	86.342	11.133	710.532	82	2	31	40	4	91.292	14.358	662.286	B	A	24	16	4	NA	NA	NA
2017	86	44	8650	2391-25747	M	22	36	1	86.486	9.587	621.436	300	0	20	35	1	81.194	6.115	645.086	B	A	19	16	4	2	4	4
2017	86	44	8650	2391-25747	M	22	39	2	82.508	7.661	684.13	87	7	23	36	2	86.162	9.386	751.984	O	B	20	16	4	NA	NA	NA
2017	86	44	8650	2391-25747	M	22	42	3	82.22	12.813	372.638	246	3	26	38	3	79.466	6.877	175.096	B	A	22	16	4	NA	NA	NA
2017	86	44	8650	2391-25747	M	22	47	4	86.342	11.133	710.532	100	0	31	39	4	76.856	7.795	771.678	O	A	23	16	4	NA	NA	NA
2017	86	44	8651	2391-25751	M	24	40	1	91.598	13.933	473.344	64	3	19	36	1	85.406	10.55	268.922	B	A	15	22	4	2	2	2
2017	86	44	8651	2391-25751	M	24	44	2	83.894	6.451	665.554	300	0	23	38	2	80.69	6.115	531.136	B	B	17	22	4	NA	NA	NA
2017	86	44	8651	2391-25751	M	24	49	3	70.844	7.011	692.558	300	0	28	39	3	83.48	7.123	626.08	B	A	18	22	4	NA	NA	NA
2017	86	44	8651	2391-25752	F	25.5	40	1	91.598	13.933	473.344	85	0	19	36	1	86.468	9.386	533.372	O	A	15	22	4	1	2	2
2017	86	44	8651	2391-25752	F	25.5	44	2	83.894	6.451	665.554	300	0	23	38	2	80.69	6.115	531.136	B	B	17	22	4	NA	NA	NA
2017	86	44	8651	2391-25752	F	25.5	49	3	70.844	7.011	692.558	300	0	28	39	3	83.48	7.123	626.08	B	A	18	22	4	NA	NA	NA
2017	86	44	8652	2391-25746	F	25	35	1	81.194	6.115	645.086	300	0	15	35	1	81.194	6.115	645.086	B	A	15	22	2	3	1	1
2017	86	44	8652	2391-25746	F	25	38	2	79.466	6.877	175.096	300	0	18	36	2	86.468	9.386	533.372	B	A	16	22	2	NA	NA	NA
2017	86	44	8652	2391-25746	F	25	40	3	92.066	13.037	558.656	72	4	20	38	3	80.69	6.115	531.136	B	A	18	22	2	NA	NA	NA
2017	86	44	8652	2391-25750	M	24.5	40	1	92.066	13.037	558.656	300	1	20	35	1	81.752	5.578	516.86	B	B	15	22	2	1	1	1
2017	86	44	8652	2391-25750	M	24.5	41	2	72.428	11.021	706.834	300	1	21	36	2	85.406	10.55	268.922	B	A	16	22	2	NA	NA	NA
2017	86	44	8652	2391-25750	M	24.5	42	3	74.732	11.267	562.698	300	0	22	39	3	73.184	9.856	694.02	B	A	19	22	2	NA	NA	NA
2017	86	44	8652	2391-25750	M	24.5	44	4	81.626	8.086	802.896	300	0	24	41	4	72.428	11.021	706.834	B	A	21	22	2	NA	NA	NA
2017	86	44	8657	2391-25776	M	24.5	42	1	81.608	11.67	479.622	300	1	12	41	1	69.332	13.037	575.254	B	A	11	32	3	1	3	3
2017	86	44	8657	2391-25776	M	24.5	46	2	83.336	7.818	397.664	14	0	16	46	2	70.142	6.406	592.626	B	A	16	32	3	NA	NA	NA
2017	86	44	8657	2391-25776	M	24.5	47	3	90.77	12.32	650.504	174	0	17	47	3	90.77	12.32	650.504	B	A	17	32	3	NA	NA	NA
2017	86	44	8659	2391-25757	F	25	39	1	83.48	7.123	626.08	300	0	4	38	1	80.69	6.115	531.136	B	A	3	36	4	1	0	0
2017	86	44	8659	2391-25757	F	25	41	2	69.332	13.037	575.254	211	1	6	39	2	70.376	10.214	581.962	O	A	4	36	4	NA	NA	NA
2017	86	44	8659	2391-25765	M	22.5	39	1	83.48	7.123	626.08	300	0	4	38	1	80.69	6.115	531.136	B	B	3	36	4	2	0	0
2017	86	44	8659	2391-25765	M	22.5	41	2	69.332	13.037	575.254	0	0	6	39	2	76.856	7.795	771.678	B	A	4	36	4	NA	NA	NA
2017	86	44	8661	2391-25763	M	23.5	42	1	80.33	11.2	799.714	131	1	15	38	1	79.466	6.877	175.096	O	B	11	28	4	1	4	4
2017	86	44	8661	2391-25763	M	23.5	46	2	82.292	8.355	362.576	300	9	19	39	2	83.876	7.683	519.01	B	A	12	28	4	NA	NA	NA
2017	86	44	8661	2391-25763	M	23.5	47	3	88.088	12.768	760.498	130	1	20	41	3	69.332	13.037	575.254	O	A	14	28	4	NA	NA	NA
2017	86	44	8661	2391-25763	M	23.5	48	4	73.49	12.902	194.446	241	5	21	42	4	80.33	11.2	799.714	B	A	15	28	4	NA	NA	NA
2017	86	44	8661	2391-25764	F	24	42	1	80.33	11.2	799.714	159	2	15	38	1	79.466	6.877	175.096	O	B	11	28	4	1	4	4
2017	86	44	8661	2391-25764	F	24	46	2	82.292	8.355	362.576	13	1	19	40	2	91.598	13.933	473.344	B	A	13	28	4	NA	NA	NA
2017	86	44	8661	2391-25764	F	24	47	3	88.088	12.768	760.498	300	0	20	44	3	82.724	6.742	754.564	B	A	17	28	4	NA	NA	NA
2017	86	44	8661	2391-25764	F	24	48	4	73.49	12.902	194.446	146	0	21	46	4	83.336	7.818	397.664	B	A	19	28	4	NA	NA	NA
2017	86	44	8664	2391-25749	M	24.5	38	1	79.502	6.003	683.098	142	3	10	35	1	81.752	5.578	516.86	O	B	7	29	4	2	4	4
2017	86	44	8664	2391-25749	M	24.5	40	2	91.598	13.933	473.344	28	0	12	36	2	85.406	10.55	268.922	B	A	8	29	4	NA	NA	NA
2017	86	44	8664	2391-25749	M	24.5	42	3	78.584	10.931	686.108	300	0	14	39	3	83.642	7.078	366.016	O	A	11	29	4	NA	NA	NA
2017	86	44	8664	2391-25749	M	24.5	47	4	89.888	13.216	706.146	300	0	19	41	4	75.056	10.416	781.482	B	A	13	29	4	NA	NA	NA
2017	86	44	8666	2391-25772	M	23.5	42	1	80.33	11.2	799.714	300	2	4	38	1	79.466	6.877	175.096	O	B	0	41	2	2	2	2
2017	86	44	8666	2391-25772	M	23.5	46	2	81.266	6.742	809.862	107	2	8	39	2	83.876	7.683	519.01	O	B	1	41	2	NA	NA	NA
2017	86	44	8666	2391-25772	M	23.5	47	3	86.342	11.133	710.532	300	3	9	42	3	74.732	11.267	562.698	B	A	4	41	2	NA	NA	NA
2017	86	44	8666	2391-25772	M	23.5	48	4	75.254	7.638	355.954	300	0	10	46	4	70.142	6.406	592.626	O	A	8	41	2	NA	NA	NA
2017	86	44	8667	2391-25743	M	22.5	35	1	81.194	6.115	645.086	300	8	6	35	1	81.194	6.115	645.086	B	B	6	16	4	4	4	4
2017	86	44	8667	2391-25743	M	22.5	38	2	79.502	6.003	683.098	173	5	9	36	2	86.468	9.386	533.372	B	A	7	16	4	NA	NA	NA
2017	86	44	8667	2391-25743	M	22.5	40	3	91.598	13.933	473.344	54	0	11	38	3	80.69	6.115	531.136	O	B	9	16	4	NA	NA	NA
2017	86	44	8667	2391-25743	M	22.5	46	4	84.92	7.302	401.62	300	0	17	39	4	73.184	9.856	694.02	B	A	10	16	4	NA	NA	NA
2017	86	44	8667	2391-25745a	F	23	38	1	79.502	6.003	683.098	219	0	9	35	1	81.194	6.115	645.086	B	B	6	30	4	2	4	4
2017	86	44	8667	2391-25745a	F	23	42	2	78.584	10.931	686.108	6	0	13	36	2	85.406	10.55	268.922	O	A	7	30	4	NA	NA	NA
2017	86	44	8667	2391-25745a	F	23	46	3	84.92	7.302	401.62	62	3	17	38	3	80.69	6.115	531.136	B	A	9	30	4	NA	NA	NA
2017	86	44	8667	2391-25745a	F	23	47	4	89.888	13.216	706.146	79	0	18	39	4	83.48	7.123	626.08	B	A	10	30	4	NA	NA	NA
2017	86	44	8683	2391-25775	F	24	42	1	80.33	11.2	799.714	300	2	14	41	1	69.332	13.037	575.254	B	A	13	30	4	1	4	4
2017	86	44	8683	2391-25775	F	24	47	2	88.754	13.328	699.696	300	1	19	42	2	80.33	11.2	799.714	O	A	14	30	4	NA	NA	NA
2017	86	44	8683	2391-25775	F	24	48	3	76.01	5.667	579.124	300	0	20	47	3	88.754	13.328	699.696	B	A	19	30	4	NA	NA	NA
2017	86	44	8683	2391-25775	F	24	49	4	67.496	7.235	585.144	300	0	21	48	4	75.254	7.638	355.954	B	A	20	30	4	NA	NA	NA
2017	86	44	8684	2391-25762	F	22.5	39	1	83.876	7.683	519.01	300	2	7	39	1	79.502	7.258	808.142	B	A	7	33	3	1	3	3
2017	86	44	8684	2391-25762	F	22.5	42	2	80.672	10.55	610.6	28	1	10	41	2	69.332	13.037	575.254	B	A	9	33	3	NA	NA	NA
2017	86	44	8684	2391-25762	F	22.5	44	3	84.326	5.51	534.834	300	1	12	42	3	81.608	11.67	479.622	B	A	10	33	3	NA	NA	NA
2017	86	44	8684	2391-25762	F	22.5	46	4	83.336	7.818	397.664	300	0	14	44	4	84.326	5.51	534.834	O	A	12	33	3	NA	NA	NA
2017	86	44	8684	2391-34374	M	24.5	39	1	83.876	7.683	519.01	13	1	7	39	1	73.184	9.856	694.02	B	A	7	33	3	1	3	3
2017	86	44	8684	2391-34374	M	24.5	42	2	80.672	10.55	610.6	300	0	10	42	2	80.672	10.55	610.6	B	A	10	33	3	NA	NA	NA
2017	86	44	8684	2391-34374	M	24.5	46	3	83.336	7.818	397.664	300	0	14	47	3	74.768	9.094	591.594	B	A	15	33	3	NA	NA	NA
2017	86	44	8684	2391-34374	M	24.5	47	4	82.13	10.282	702.792	164	13	15	48	4	76.01	5.667	579.124	B	A	16	33	3	NA	NA	NA
2017	86	44	8686	2391-25759	F	22.5	39	1	83.48	7.123	626.08	300	2	12	39	1	70.376	10.214	581.962	B	B	13	28	4	1	4	4
2017	86	44	8686	2391-25759	F	22.5	41	2	75.056	10.416	781.482	300	0	14	40	2	92.066	13.037	558.656	O	A	13	28	4	NA	NA	NA
2017	86	44	8686	2391-25759	F	22.5	44	3	82.724	6.742	754.564	300	0	17	41	3	69.332	13.037	575.254	B	A	14	28	4	NA	NA	NA
2017	86	44	8686	2391-25759	F	22.5	47	4	88.754	13.328	699.696	300	0	20	42	4	74.732	11.267	562.698	B	A	15	28	4	NA	NA	NA
2017	86	44	8686	2391-25767	M	25.5	39	1	83.48	7.123	626.08	300	0	12	39	1	70.376	10.214	581.962	O	B	13	28	4	1	4	4
2017	86	44	8686	2391-25767	M	25.5	41	2	75.056	10.416	781.482	24	0	14	40	2	91.292	14.358	662.286	O	A	13	28	4	NA	NA	NA
2017	86	44	8686	2391-25767	M	25.5	44	3	82.724	6.742	754.564	33	0	17	41	3	75.056	10.416	781.482	O	A	14	28	4	NA	NA	NA
2017	86	44	8686	2391-25767	M	25.5	47	4	88.754	13.328	699.696	28	0	20	42	4	80.672	10.55	610.6	O	A	15	28	4	NA	NA	NA
2017	86	44	8687	2221-49637	M	24.5	38	1	79.502	6.003	683.098	300	7	21	36	1	86.162	9.386	751.984	O	A	19	16	4	1	4	4
2017	86	44	8687	2221-49637	M	24.5	40	2	91.292	14.358	662.286	300	0	23	42	2	80.33	11.2	799.714	B	A	25	16	4	NA	NA	NA
2017	86	44	8687	2221-49637	M	24.5	41	3	75.056	10.416	781.482	300	3	24	44	3	82.724	6.742	754.564	B	B	27	16	4	NA	NA	NA
2017	86	44	8687	2221-49637	M	24.5	42	4	74.732	11.267	562.698	286	5	25	46	4	70.142	6.406	592.626	B	A	29	16	4	NA	NA	NA
2017	97	1815	971	2391-35186	M	23	32	1	67.172	10.416	585.316	54	1	2	30	1	75.758	8.736	660.308	O	B	0	31	3	1	2	2
2017	97	1815	971	2391-35186	M	23	34	2	76.154	8.49	505.508	12	1	4	31	2	59.576	10.013	447.63	O	B	1	31	3	NA	NA	NA
2017	97	1815	971	2391-35186	M	23	37	3	70.484	8.131	269.352	0	0	7	32	3	67.172	10.416	585.316	O	A	2	31	3	NA	NA	NA
2017	97	1815	971	2391-35186	M	23	43	4	80.204	10.819	722.744	92	0	13	33	4	73.166	11.222	578.006	B	A	3	31	3	NA	NA	NA
2017	97	1815	972	2391-35101	M	24	32	1	80.708	13.798	731.258	64	1	6	30	1	67.622	6.922	712.166	O	B	4	36	4	2	3	2
2017	97	1815	972	2391-35101	M	24	36	2	77.612	8.49	580.414	300	0	10	31	2	59.576	10.013	447.63	O	A	5	36	4	NA	NA	NA
2017	97	1815	972	2391-35101	M	24	40	3	81.23	16.128	691.44	55	0	14	33	3	81.536	15.971	767.98	B	A	7	36	4	NA	NA	NA
2017	97	1815	972	2391-35101	M	24	43	4	80.204	10.819	722.744	2	0	17	34	4	72.41	7.504	567.256	B	A	8	36	4	NA	NA	NA
2017	97	1815	973	2391-35184	M	26	31	1	63.626	11.85	583.166	300	1	-4	31	1	59.576	10.013	447.63	O	B	-4	36	3	3	3	3
2017	97	1815	973	2391-35184	M	26	33	2	73.166	11.222	578.006	2	0	-2	32	2	67.172	10.416	585.316	O	A	-3	36	3	NA	NA	NA
2017	97	1815	973	2391-35184	M	26	36	3	80.852	10.013	700.126	25	1	1	33	3	73.166	11.222	578.006	O	A	-2	36	3	NA	NA	NA
2017	97	1815	973	2391-35184	M	26	43	4	74.66	10.774	209.066	6	1	8	34	4	72.41	7.504	567.256	O	A	-1	36	3	NA	NA	NA
2017	97	1815	978	2391-35108	M	25	32	1	67.172	10.416	585.316	300	8	3	30	1	67.622	6.922	712.166	O	B	1	30	3	1	3	3
2017	97	1815	978	2391-35108	M	25	34	2	72.41	7.504	567.256	93	9	5	31	2	63.626	11.85	583.166	O	B	2	30	3	NA	NA	NA
2017	97	1815	978	2391-35108	M	25	37	3	76.748	9.834	638.55	0	0	8	33	3	81.536	15.971	767.98	B	A	4	30	3	NA	NA	NA
2017	97	1815	978	2391-35108	M	25	40	4	75.29	11.334	574.05	31	3	11	34	4	72.41	7.504	567.256	O	A	5	30	3	NA	NA	NA
2017	97	1815	979	2391-35199	M	23.5	32	1	70.862	10.416	701.072	13	1	7	30	1	67.622	6.922	712.166	O	B	5	28	4	1	4	4
2017	97	1815	979	2391-35199	M	23.5	34	2	76.154	8.49	505.508	0	0	9	31	2	67.802	13.507	704.426	B	A	6	28	4	NA	NA	NA
2017	97	1815	979	2391-35199	M	23.5	37	3	70.916	11.558	330.068	78	2	12	32	3	67.172	10.416	585.316	O	A	7	28	4	NA	NA	NA
2017	97	1815	979	2391-35199	M	23.5	43	4	74.66	10.774	209.066	105	0	18	34	4	72.41	7.504	567.256	O	B	9	28	4	NA	NA	NA
2017	97	1815	9710	2391-35155	M	21.5	31	1	63.626	11.85	583.166	165	1	2	31	1	63.626	11.85	583.166	B	A	2	30	4	1	4	4
2017	97	1815	9710	2391-35155	M	21.5	33	2	77.81	13.776	693.504	300	11	4	34	2	72.41	7.504	567.256	O	A	5	30	4	NA	NA	NA
2017	97	1815	9710	2391-35155	M	21.5	37	3	76.712	8.893	398.868	40	2	8	37	3	76.712	8.893	398.868	O	B	8	30	4	NA	NA	NA
2017	97	1815	9710	2391-35155	M	21.5	43	4	84.578	12.634	635.54	70	0	14	43	4	84.578	12.634	635.54	O	A	14	30	4	NA	NA	NA
2017	97	1815	9711	2391-35076	M	22.5	31	1	73.04	15.635	326.112	0	0	8	31	1	73.04	15.635	326.112	B	A	8	24	2	1	2	2
2017	97	1815	9711	2391-35076	M	22.5	33	2	81.536	15.971	767.98	127	2	10	33	2	81.536	15.971	767.98	B	A	10	24	2	NA	NA	NA
2017	97	1815	9711	2391-35076	M	22.5	43	3	87.206	15.008	480.654	300	7	20	34	3	72.41	7.504	567.256	B	A	11	24	2	NA	NA	NA
2017	97	1815	9711	2391-35076	M	22.5	45	4	73.22	10.506	712.166	300	5	22	37	4	76.748	9.834	638.55	B	A	14	24	2	NA	NA	NA
2017	97	1815	9712	2391-25713	M	23	31	1	63.626	11.85	583.166	154	3	1	31	1	63.626	11.85	583.166	O	B	1	31	4	1	4	3
2017	97	1815	9712	2391-25713	M	23	33	2	73.166	11.222	578.006	0	0	3	33	2	73.166	11.222	578.006	O	A	3	31	4	NA	NA	NA
2017	97	1815	9712	2391-25713	M	23	36	3	82.544	9.834	779.246	27	0	6	36	3	77.612	8.49	580.414	O	A	6	31	4	NA	NA	NA
2017	97	1815	9712	2391-25713	M	23	40	4	84.614	18.48	764.11	0	0	10	37	4	76.712	8.893	398.868	B	A	7	31	4	NA	NA	NA
2017	97	1815	9714	2391-33088	M	23.5	32	1	74.426	10.73	774.258	45	2	4	30	1	67.622	6.922	712.166	O	A	2	29	4	2	4	4
2017	97	1815	9714	2391-33088	M	23.5	34	2	75.434	7.818	665.124	2	0	6	31	2	63.626	11.85	583.166	O	B	3	29	4	NA	NA	NA
2017	97	1815	9714	2391-33088	M	23.5	37	3	70.484	8.131	269.352	18	1	9	32	3	67.172	10.416	585.316	O	A	4	29	4	NA	NA	NA
2017	97	1815	9717	2391-25705	M	25.5	32	1	70.862	10.416	701.072	33	1	5	30	1	67.622	6.922	712.166	O	A	3	29	3	1	3	2
2017	97	1815	9717	2391-25705	M	25.5	36	2	77.612	8.49	580.414	111	5	9	31	2	63.626	11.85	583.166	O	A	4	29	3	NA	NA	NA
2017	97	1815	9717	2391-25705	M	25.5	40	3	75.29	11.334	574.05	23	1	13	32	3	74.426	10.73	774.258	O	A	5	29	3	NA	NA	NA
2017	97	1815	9717	2391-25705	M	25.5	43	4	84.578	12.634	635.54	22	0	16	36	4	77.612	8.49	580.414	O	A	9	29	3	NA	NA	NA
2017	97	1815	9718	2311-17531	M	23.5	32	1	70.862	10.416	701.072	48	1	5	30	1	75.758	8.736	660.308	O	A	3	29	4	1	1	1
2017	97	1815	9718	2311-17531	M	23.5	36	2	80.852	10.013	700.126	0	0	9	31	2	67.802	13.507	704.426	O	A	4	29	4	NA	NA	NA
2017	97	1815	9718	2311-17531	M	23.5	40	3	75.29	11.334	574.05	61	1	13	32	3	74.426	10.73	774.258	B	A	5	29	4	NA	NA	NA
2017	97	1815	9718	2311-17531	M	23.5	43	4	84.578	12.634	635.54	7	0	16	33	4	77.81	13.776	693.504	O	A	6	29	4	NA	NA	NA
2017	97	1815	9719	2391-35153	M	21	31	1	67.802	13.507	704.426	300	3	1	31	1	67.802	13.507	704.426	B	A	1	31	4	1	3	3
2017	97	1815	9719	2391-35153	M	21	33	2	81.536	15.971	767.98	0	0	3	32	2	74.426	10.73	774.258	B	A	2	31	4	NA	NA	NA
2017	97	1815	9724	2391-35080	F	23	31	1	70.628	13.552	775.032	300	2	-2	31	1	67.802	13.507	704.426	O	A	-2	34	2	1	1	1
2017	97	1815	9724	2391-35080	F	23	33	2	73.166	11.222	578.006	300	1	0	32	2	67.172	10.416	585.316	O	A	-1	34	2	NA	NA	NA
2017	97	1815	9724	2391-35080	F	23	43	3	82.868	12.074	714.66	59	2	10	33	3	73.166	11.222	578.006	O	A	0	34	2	NA	NA	NA
2017	97	1815	9724	2391-35080	F	23	45	4	70.232	11.715	597.786	4	0	12	34	4	75.434	7.818	665.124	O	A	1	34	2	NA	NA	NA
2017	97	1815	9732	2391-25728	M	25.5	32	1	81.554	13.821	640.786	300	13	3	34	1	75.434	7.818	665.124	O	A	5	30	4	1	4	3
2017	97	1815	9732	2391-25728	M	25.5	34	2	76.154	8.49	505.508	127	3	5	36	2	77.612	8.49	580.414	O	A	7	30	4	NA	NA	NA
2017	97	1815	9732	2391-25728	M	25.5	37	3	76.694	8.378	316.824	0	0	8	37	3	76.694	8.378	316.824	O	A	8	30	4	NA	NA	NA
2017	97	1815	9732	2391-25728	M	25.5	45	4	70.232	11.715	597.786	300	2	16	43	4	82.868	12.074	714.66	O	B	14	30	4	NA	NA	NA
2017	97	1815	9733	2391-35073	F	20	32	1	81.734	12.208	507.142	5	1	-5	30	1	70.106	7.728	791.2	O	A	-7	38	4	1	3	3
2017	97	1815	9733	2391-35073	F	20	34	2	76.154	8.49	505.508	210	0	-3	33	2	73.166	11.222	578.006	O	A	-4	38	4	NA	NA	NA
2017	97	1815	9733	2391-35073	F	20	36	3	80.852	10.013	700.126	48	4	-1	34	3	76.154	8.49	505.508	O	A	-3	38	4	NA	NA	NA
2017	97	1815	9733	2391-35073	F	20	43	4	74.66	10.774	209.066	300	8	6	36	4	77.612	8.49	580.414	O	A	-1	38	4	NA	NA	NA
2017	97	1815	9738	2391-25721	M	23	32	1	81.554	13.821	640.786	53	6	0	30	1	67.622	6.922	712.166	O	A	-2	33	4	1	4	3
2017	97	1815	9738	2391-25721	M	23	34	2	75.434	7.818	665.124	1	0	2	31	2	70.628	13.552	775.032	O	A	-1	33	4	NA	NA	NA
2017	97	1815	9738	2391-25721	M	23	37	3	76.712	8.893	398.868	0	0	5	32	3	70.862	10.416	701.072	O	A	0	33	4	NA	NA	NA
2017	97	1815	9738	2391-25721	M	23	40	4	84.614	18.48	764.11	8	1	8	33	4	81.536	15.971	767.98	O	A	1	33	4	NA	NA	NA
2017	97	1815	9739	2391-35190	M	23.5	32	1	70.862	10.416	701.072	0	0	4	30	1	67.622	6.922	712.166	O	A	2	29	4	1	3	3
2017	97	1815	9739	2391-35190	M	23.5	34	2	75.434	7.818	665.124	0	0	6	31	2	70.628	13.552	775.032	O	B	3	29	4	NA	NA	NA
2017	97	1815	9739	2391-35190	M	23.5	37	3	76.748	9.834	638.55	35	1	9	33	3	73.166	11.222	578.006	O	A	5	29	4	NA	NA	NA
2017	97	1815	9739	2391-35190	M	23.5	43	4	87.206	15.008	480.654	0	0	15	34	4	75.434	7.818	665.124	O	A	6	29	4	NA	NA	NA
2017	97	1815	9742	2391-35165	M	23	32	1	80.708	13.798	731.258	17	1	0	31	1	70.628	13.552	775.032	O	B	-2	34	3	1	3	3
2017	97	1815	9742	2391-35165	M	23	36	2	77.612	8.49	580.414	3	0	3	32	2	70.862	10.416	701.072	O	A	-1	34	3	NA	NA	NA
2017	97	1815	9742	2391-35165	M	23	40	3	81.23	16.128	691.44	12	2	7	33	3	73.166	11.222	578.006	O	A	0	34	3	NA	NA	NA
2017	97	1815	9742	2391-35165	M	23	44	4	76.028	12.387	704.082	27	2	11	34	4	75.434	7.818	665.124	O	A	1	34	3	NA	NA	NA
2017	97	1815	9744	2391-35145	M	24	36	1	82.544	9.834	779.246	55	11	7	31	1	70.628	13.552	775.032	O	A	2	30	4	1	3	2
2017	97	1815	9744	2391-35145	M	24	40	2	81.23	16.128	691.44	5	2	11	33	2	77.81	13.776	693.504	O	A	4	30	4	NA	NA	NA
2017	97	1815	9744	2391-35145	M	24	43	3	84.578	12.634	635.54	40	1	14	37	3	70.484	8.131	269.352	O	B	8	30	4	NA	NA	NA
2017	97	1815	9744	2391-35145	M	24	45	4	70.232	11.715	597.786	14	0	16	40	4	81.23	16.128	691.44	O	A	11	30	4	NA	NA	NA
2017	97	1815	9745	2391-35181	M	23	31	1	70.628	13.552	775.032	300	6	-2	30	1	67.622	6.922	712.166	O	A	-3	34	3	1	3	2
2017	97	1815	9745	2391-35181	M	23	33	2	77.81	13.776	693.504	44	2	0	31	2	70.628	13.552	775.032	O	A	-2	34	3	NA	NA	NA
2017	97	1815	9745	2391-35181	M	23	37	3	76.694	8.378	316.824	3	0	4	33	3	77.81	13.776	693.504	O	A	0	34	3	NA	NA	NA
2017	97	1815	9745	2391-35181	M	23	45	4	70.232	11.715	597.786	29	1	12	40	4	75.29	11.334	574.05	B	B	7	34	3	NA	NA	NA
2017	97	1815	9749	2391-35104	M	21.5	33	1	81.536	15.971	767.98	300	13	0	30	1	76.424	8.086	530.448	O	A	-3	32	2	1	2	2
2017	97	1815	9749	2391-35104	M	21.5	40	2	81.23	16.128	691.44	300	2	7	40	2	81.23	16.128	691.44	O	A	7	32	2	NA	NA	NA
2017	97	1815	9749	2391-35104	M	21.5	45	3	70.232	11.715	597.786	158	5	12	43	3	87.206	15.008	480.654	B	A	10	32	2	NA	NA	NA
2017	97	1815	9751	2391-35138	M	23	31	1	74.156	15.837	509.722	273	4	-4	31	1	74.156	15.837	509.722	O	A	-4	36	3	1	3	3
2017	97	1815	9751	2391-35138	M	21.5	33	2	77.81	13.776	693.504	20	0	-2	32	2	70.862	10.416	701.072	B	A	-3	36	3	NA	NA	NA
2017	97	1815	9751	2391-35138	M	23	37	3	76.712	8.893	398.868	59	3	2	33	3	77.81	13.776	693.504	O	A	-2	36	3	NA	NA	NA
2017	97	1815	9751	2391-35138	M	23	43	4	82.868	12.074	714.66	0	0	8	34	4	75.434	7.818	665.124	O	A	-1	36	3	NA	NA	NA
2017	97	1815	9752	2391-25701	M	28	32	1	74.426	10.73	774.258	31	4	2	30	1	74.876	10.349	748.286	O	B	0	31	4	1	0	0
2017	97	1815	9752	2391-25701	M	28	34	2	76.154	8.49	505.508	4	1	4	31	2	74.156	15.837	509.722	O	A	1	31	4	NA	NA	NA
2017	97	1815	9752	2391-25701	M	28	37	3	70.916	11.558	330.068	14	4	7	32	3	70.862	10.416	701.072	O	A	2	31	4	NA	NA	NA
2017	97	1815	9752	2391-25701	M	28	45	4	73.22	10.506	712.166	0	0	15	34	4	75.434	7.818	665.124	O	A	4	31	4	NA	NA	NA
2017	97	1815	9756	2391-25712	M	24	32	1	81.554	13.821	640.786	69	1	-2	32	1	67.172	10.416	585.316	O	A	-2	35	3	1	1	1
2017	97	1815	9756	2391-25712	M	24	34	2	72.41	7.504	567.256	300	2	0	33	2	73.166	11.222	578.006	O	A	-1	35	3	NA	NA	NA
2017	97	1815	9756	2391-25712	M	24	37	3	70.916	11.558	330.068	223	7	3	34	3	72.41	7.504	567.256	O	B	0	35	3	NA	NA	NA
2017	97	1815	9756	2391-25712	M	24	40	4	75.29	11.334	574.05	197	6	6	36	4	77.612	8.49	580.414	B	A	2	35	3	NA	NA	NA
2018	11	525	11107	2401-21388	M	22	32	1	86.072	7.952	639.238	300	0	5	27	1	77.756	4.726	474.204	O	B	0	28	3	1	2	2
2018	11	525	11107	2401-21388	M	22	35	2	76.334	16.486	772.71	164	4	8	31	2	75.578	2.598	697.03	B	B	4	28	3	NA	NA	NA
2018	11	525	11107	2401-21388	M	22	38	3	80.132	8.467	623.93	26	0	11	38	3	80.132	8.467	623.93	B	A	11	28	3	NA	NA	NA
2018	11	525	11113	2401-21357	M	21	34	1	67.37	3.046	588.326	128	3	11	30	1	78.674	10.976	762.046	B	A	7	24	3	1	3	3
2018	11	525	11113	2401-21357	M	21	36	2	78.296	6.317	590.82	76	0	13	31	2	75.578	2.598	697.03	B	A	8	24	3	NA	NA	NA
2018	11	525	11113	2401-21357	M	21	38	3	79.142	7.258	721.454	68	0	15	32	3	73.184	17.718	408.414	B	A	9	24	3	NA	NA	NA
2018	11	525	11128	2401-21354	M	25	31	1	73.04	2.195	586.778	2	0	10	25	1	87.548	7.885	215.086	B	A	4	22	4	3	3	3
2018	11	525	11128	2401-21354	M	25	33	2	67.046	16.016	784.062	160	4	12	31	2	83.858	11.312	643.968	B	A	10	22	4	NA	NA	NA
2018	11	525	11128	2401-21354	M	25	35	3	71.672	15.03	582.908	48	3	14	32	3	84.326	8.333	799.8	B	A	11	22	4	NA	NA	NA
2018	11	525	11135	2401-21321	M	23	30	1	66.362	12.79	579.468	300	2	-3	27	1	75.29	14.291	398.438	B	A	-6	34	4	1	4	4
2018	11	525	11135	2401-21321	M	23	32	2	75.362	13.485	518.322	300	2	-1	30	2	74.318	10.326	767.894	B	A	-3	34	4	NA	NA	NA
2018	11	525	11135	2401-21321	M	23	35	3	76.334	16.486	772.71	92	1	2	31	3	73.04	2.195	586.778	B	A	-2	34	4	NA	NA	NA
2018	11	525	11136	2401-21367	F	24	34	1	70.97	4.906	698.492	0	0	16	25	1	80.222	8.333	733.236	O	A	7	18	4	1	3	3
2018	11	525	11136	2401-21367	F	24	36	2	81.824	6.765	708.124	73	0	18	30	2	79.25	8.669	650.504	B	A	12	18	4	NA	NA	NA
2018	11	525	11136	2401-21367	F	24	38	3	77.792	6.854	767.98	84	0	20	32	3	73.184	17.718	408.414	B	A	14	18	4	NA	NA	NA
2018	11	525	11137	2401-21377	F	22	25	1	87.548	7.885	215.086	161	3	5	25	1	82.976	6.205	789.394	B	A	5	21	4	1	4	4
2018	11	525	11137	2401-21377	F	22	34	2	70.97	4.906	698.492	29	2	14	30	2	77.774	10.483	778.988	B	A	10	21	4	NA	NA	NA
2018	11	525	11137	2401-21377	F	22	36	3	74.39	3.696	446.34	13	0	16	35	3	78.602	14.963	802.552	B	A	15	21	4	NA	NA	NA
2018	11	525	11138	2391-32512	M	24.5	34	1	70.97	4.906	698.492	300	0	15	25	1	80.222	8.333	733.236	O	A	6	20	4	1	3	3
2018	11	525	11138	2391-32512	M	24.5	37	2	84.704	5.264	629.176	251	0	18	30	2	79.898	7.28	489.684	B	A	11	20	4	NA	NA	NA
2018	11	525	11138	2391-32512	M	24.5	41	3	76.334	3.158	582.392	42	1	22	37	3	81.23	6.384	570.094	B	A	18	20	4	NA	NA	NA
2018	11	525	11138	2401-21338	F	25.5	25	1	87.548	7.885	215.086	42	1	6	27	1	77.756	4.726	474.204	B	B	8	20	4	2	3	3
2018	11	525	11138	2401-21338	F	25.5	34	2	70.97	4.906	698.492	8	0	15	37	2	87.584	4.234	719.304	B	A	18	20	4	NA	NA	NA
2018	11	525	11138	2401-21338	F	25.5	39	3	77.324	17.405	622.64	249	3	20	38	3	77.792	6.854	767.98	B	A	19	20	4	NA	NA	NA
2018	11	525	11139	2401-21317	M	23.5	25	1	80.222	8.333	733.236	41	3	6	25	1	82.976	6.205	789.394	B	A	6	18	3	2	3	3
2018	11	525	11139	2401-21317	M	23.5	32	2	75.362	13.485	518.322	73	2	13	30	2	78.674	10.976	762.046	O	A	11	18	3	NA	NA	NA
2018	11	525	11139	2401-21317	M	23.5	35	3	76.334	16.486	772.71	26	0	16	31	3	73.04	2.195	586.778	B	A	12	18	3	NA	NA	NA
2018	11	525	11139	2401-21320	F	23	31	1	82.598	12.118	731	106	5	12	25	1	86.756	8.198	548.766	B	A	6	18	3	1	3	3
2018	11	525	11139	2401-21320	F	23	37	2	84.704	5.264	629.176	300	0	18	30	2	77.774	10.483	778.988	B	A	11	18	3	NA	NA	NA
2018	11	525	11139	2401-21320	F	23	39	3	75.524	17.114	558.656	110	2	20	37	3	84.704	5.264	629.176	B	A	18	18	3	NA	NA	NA
2018	11	525	11141	2401-21325	F	24.5	25	1	86.756	8.198	548.766	23	1	4	25	1	80.222	8.333	733.236	B	B	4	22	3	1	3	3
2018	11	525	11141	2401-21325	F	24.5	31	2	78.368	7.459	769.098	12	1	10	30	2	74.318	10.326	767.894	B	A	9	22	3	NA	NA	NA
2018	11	525	11141	2401-21325	F	24.5	33	3	63.374	14.829	594.002	300	1	12	31	3	81.338	11.267	784.664	B	A	10	22	3	NA	NA	NA
2018	11	525	11141	2401-21325	F	24.5	37	4	81.23	6.384	570.094	273	0	16	35	4	78.602	14.963	802.552	B	A	14	22	3	NA	NA	NA
2018	11	525	11141	2401-21327	M	22	31	1	78.368	7.459	769.098	45	0	10	25	1	80.222	8.333	733.236	O	B	4	22	3	2	3	3
2018	11	525	11141	2401-21327	M	22	33	2	63.374	14.829	594.002	148	3	12	30	2	74.318	10.326	767.894	B	B	9	22	3	NA	NA	NA
2018	11	525	11141	2401-21327	M	22	37	3	81.23	6.384	570.094	0	0	16	31	3	73.04	2.195	586.778	B	A	10	22	3	NA	NA	NA
2018	11	525	11143	2401-21328	F	22	25	1	86.756	8.198	548.766	139	3	6	25	1	82.976	6.205	789.394	O	A	6	19	3	1	1	1
2018	11	525	11143	2401-21328	F	22	34	2	67.37	3.046	588.326	15	0	15	25	2	86.036	9.139	725.324	B	A	6	19	3	NA	NA	NA
2018	11	525	11143	2401-21328	F	22	39	3	75.524	17.114	558.656	7	0	20	32	3	85.262	7.75	741.148	B	A	13	19	3	NA	NA	NA
2018	11	525	11143	2401-21342	M	21.5	34	1	67.37	3.046	588.326	9	0	15	25	1	71.438	7.638	578.436	O	A	6	19	3	1	1	1
2018	11	525	11143	2401-21342	M	21.5	37	2	84.704	5.264	629.176	180	2	18	31	2	73.04	2.195	586.778	B	B	12	19	3	NA	NA	NA
2018	11	525	11143	2401-21342	M	21.5	41	3	73.058	4.906	430.43	53	4	22	33	3	65.3	13.978	710.876	B	A	14	19	3	NA	NA	NA
2018	11	525	11145	2401-21345	M	21.5	25	1	71.438	7.638	578.436	64	0	2	25	1	71.438	7.638	578.436	O	A	2	24	4	1	4	4
2018	11	525	11145	2401-21345	M	21.5	30	2	74.318	10.326	767.894	3	0	7	31	2	80.24	9.498	796.36	B	A	8	24	4	NA	NA	NA
2018	11	525	11145	2401-21345	M	21.5	33	3	65.3	13.978	710.876	16	1	10	37	3	81.23	6.384	570.094	B	A	14	24	4	NA	NA	NA
2018	11	525	11147	2401-21339	F	26	25	1	86.756	8.198	548.766	300	0	4	30	1	70.808	10.371	692.988	B	A	9	22	3	1	3	3
2018	11	525	11147	2401-21339	F	26	32	2	85.262	7.75	741.148	123	2	11	31	2	78.368	7.459	769.098	B	A	10	22	3	NA	NA	NA
2018	11	525	11147	2401-21339	F	26	35	3	74.354	15.814	698.922	40	0	14	33	3	65.3	13.978	710.876	B	A	12	22	3	NA	NA	NA
2018	11	525	11151	2401-21319	M	23.5	33	1	63.374	14.829	594.002	5	0	1	30	1	66.362	12.79	579.468	O	A	-2	33	3	1	3	3
2018	11	525	11151	2401-21319	M	23.5	35	2	68.918	14.806	437.826	36	3	3	31	2	78.368	7.459	769.098	O	A	-1	33	3	NA	NA	NA
2018	11	525	11151	2401-21319	M	23.5	37	3	84.704	5.264	629.176	19	0	5	32	3	84.326	8.333	799.8	O	A	0	33	3	NA	NA	NA
2018	11	525	11152	2401-21386	M	26	32	1	75.362	13.485	518.322	300	0	13	30	1	66.362	12.79	579.468	B	A	11	20	5	1	4	4
2018	11	525	11152	2401-21386	M	26	35	2	74.354	15.814	698.922	36	2	16	32	2	73.184	17.718	408.414	B	A	13	20	5	NA	NA	NA
2018	11	525	11152	2401-21386	M	26	37	3	87.584	4.234	719.304	0	0	18	37	3	81.23	6.384	570.094	B	A	18	20	5	NA	NA	NA
2018	11	525	11158	2401-21340	F	23.5	25	1	76.154	8.557	693.59	22	0	7	25	1	71.438	7.638	578.436	B	A	7	18	4	2	0	0
2018	11	525	11158	2401-21340	F	23.5	32	2	86.072	7.952	639.238	23	2	14	30	2	79.25	8.669	650.504	B	A	12	18	4	NA	NA	NA
2018	11	525	11158	2401-21340	F	23.5	35	3	74.354	15.814	698.922	0	0	17	37	3	81.23	6.384	570.094	B	A	19	18	4	NA	NA	NA
2018	11	525	11110B	9999-99999	F	22.5	31	1	75.578	2.598	697.03	24	1	16	25	1	86.036	9.139	725.324	B	A	10	16	4	1	3	2
2018	11	525	11110B	9999-99999	F	22.5	33	2	65.3	13.978	710.876	3	0	18	32	2	85.262	7.75	741.148	B	A	17	16	4	NA	NA	NA
2018	11	525	11110B	9999-99999	F	22.5	35	3	74.354	15.814	698.922	41	2	20	38	3	80.132	8.467	623.93	B	A	23	16	4	NA	NA	NA
2018	11	525	11110D	2401-21337	M	24.5	30	1	74.318	10.326	767.894	300	1	3	27	1	75.29	14.291	398.438	O	B	0	27	3	2	3	3
2018	11	525	11110D	2401-21337	M	24.5	34	2	67.37	3.046	588.326	0	0	7	30	2	78.674	10.976	762.046	B	B	3	27	3	NA	NA	NA
2018	11	525	11110D	2401-21337	M	24.5	36	3	81.824	6.765	708.124	83	0	9	32	3	73.184	17.718	408.414	B	A	5	27	3	NA	NA	NA
2018	11	525	11114A	2401-21384	M	22	25	1	86.036	9.139	725.324	2	1	6	25	1	86.756	8.198	548.766	O	A	6	20	3	1	3	3
2018	11	525	11114A	2401-21384	M	22	32	2	84.326	8.333	799.8	46	3	13	30	2	79.25	8.669	650.504	B	A	11	20	3	NA	NA	NA
2018	11	525	11114A	2401-21384	M	22	35	3	74.354	15.814	698.922	0	0	16	32	3	77.846	14.336	695.482	B	A	13	20	3	NA	NA	NA
2018	11	525	11116D	2401-21363	M	22	27	1	77.756	4.726	474.204	127	0	8	25	1	86.036	9.139	725.324	O	B	6	20	3	1	3	3
2018	11	525	11116D	2401-21363	M	22	30	2	76.244	10.864	796.274	34	0	11	30	2	78.674	10.976	762.046	B	B	11	20	3	NA	NA	NA
2018	11	525	11116D	2401-21363	M	22	33	3	67.046	16.016	784.062	300	0	14	37	3	84.704	5.264	629.176	B	A	18	20	3	NA	NA	NA
2018	11	525	11116F	2401-21329	M	22	31	1	83.858	11.312	643.968	65	3	12	25	1	86.036	9.139	725.324	O	A	6	20	3	1	2	2
2018	11	525	11116F	2401-21329	M	22	33	2	65.3	13.978	710.876	72	0	14	37	2	81.23	6.384	570.094	B	A	18	20	3	NA	NA	NA
2018	11	525	11116F	2401-21329	M	22	35	3	76.334	16.486	772.71	24	0	16	38	3	79.142	7.258	721.454	B	A	19	20	3	NA	NA	NA
2018	11	525	11120G	2401-21381	F	25.5	30	1	79.25	8.669	650.504	183	0	12	30	1	78.674	10.976	762.046	B	A	12	27	4	1	3	3
2018	11	525	11120G	2401-21381	F	25.5	33	2	67.046	16.016	784.062	88	1	15	31	2	75.578	2.598	697.03	B	A	13	27	4	NA	NA	NA
2018	11	525	11120G	2401-21381	F	25.5	36	3	81.824	6.765	708.124	24	1	18	32	3	77.846	14.336	695.482	O	A	14	27	4	NA	NA	NA
2018	11	525	11126B	2401-21333	M	22	25	1	86.036	9.139	725.324	109	2	6	25	1	86.036	9.139	725.324	B	B	2	24	4	1	4	4
2018	11	525	11126B	2401-21333	M	22	33	2	65.3	13.978	710.876	44	2	14	30	2	74.318	10.326	767.894	B	A	7	24	4	NA	NA	NA
2018	11	525	11126B	2401-21333	M	22	36	3	85.874	6.518	784.406	243	0	17	31	3	75.578	2.598	697.03	B	A	8	24	4	NA	NA	NA
2018	11	525	1112D	2401-21364	M	23	30	1	78.674	10.976	762.046	300	0	7	31	1	73.04	2.195	586.778	B	A	8	24	4	1	4	4
2018	11	525	1112D	2401-21364	M	23	32	2	85.262	7.75	741.148	300	0	9	34	2	72.608	7.37	766.088	B	A	11	24	4	NA	NA	NA
2018	11	525	1112D	2401-21364	M	23	35	3	71.672	15.03	582.908	300	0	12	38	3	79.142	7.258	721.454	B	A	15	24	4	NA	NA	NA
2018	11	525	11140B	2401-21371	F	22	31	1	75.578	2.598	697.03	57	4	13	25	1	87.548	7.885	215.086	B	A	7	19	4	1	3	3
2018	11	525	11140B	2401-21371	F	22	39	2	75.524	17.114	558.656	9	0	21	31	2	83.858	11.312	643.968	B	A	7	19	4	NA	NA	NA
2018	11	525	11140B	2401-21371	F	22	41	3	73.058	4.906	430.43	48	1	24	32	3	77.846	14.336	695.482	B	A	14	19	4	NA	NA	NA
2018	11	525	11140B	2401-21376	M	21.5	31	1	75.578	2.598	697.03	46	6	13	30	1	74.318	10.326	767.894	B	A	12	19	4	1	3	3
2018	11	525	11140B	2401-21376	M	21.5	37	2	81.23	6.384	570.094	0	0	19	31	2	78.368	7.459	769.098	B	A	13	19	4	NA	NA	NA
2018	11	525	11141A	2401-21330	F	26.5	27	1	75.29	14.291	398.438	300	0	3	25	1	80.222	8.333	733.236	B	B	1	25	4	1	2	2
2018	11	525	11141A	2401-21330	F	26.5	35	2	68.918	14.806	437.826	59	1	11	31	2	83.858	11.312	643.968	B	A	7	25	4	NA	NA	NA
2018	11	525	11141A	2401-21330	F	26.5	37	3	84.704	5.264	629.176	0	0	13	33	3	65.3	13.978	710.876	O	B	9	25	4	NA	NA	NA
2018	11	525	11141B	2401-21326	M	22	25	1	80.222	8.333	733.236	0	0	2	25	1	80.222	8.333	733.236	O	A	2	24	3	1	3	3
2018	11	525	11141B	2401-21326	M	22	32	2	86.072	7.952	639.238	287	3	9	30	2	77.774	10.483	778.988	B	A	7	24	3	NA	NA	NA
2018	11	525	11141B	2401-21326	M	22	35	3	74.354	15.814	698.922	27	0	12	31	3	83.858	11.312	643.968	B	A	8	24	3	NA	NA	NA
2018	11	525	11146A	2401-21379	F	25.5	34	1	70.97	4.906	698.492	2	0	16	30	1	79.25	8.669	650.504	B	A	12	18	4	1	3	3
2018	11	525	11146A	2401-21379	F	25.5	36	2	78.296	6.317	590.82	0	0	18	31	2	80.24	9.498	796.36	B	A	13	18	4	NA	NA	NA
2018	11	525	11146A	2401-21379	F	25.5	38	3	77.792	6.854	767.98	8	1	20	37	3	81.23	6.384	570.094	B	A	19	18	4	NA	NA	NA
2018	11	525	11146B	2401-21353	M	20.5	25	1	76.154	8.557	693.59	300	0	1	25	1	80.222	8.333	733.236	O	B	1	25	5	1	3	3
2018	11	525	11146B	2401-21353	M	20.5	31	2	82.598	12.118	731	79	5	7	31	2	80.24	9.498	796.36	B	A	7	25	5	NA	NA	NA
2018	11	525	11146B	2401-21353	M	20.5	33	3	67.046	16.016	784.062	1	0	9	32	3	84.326	8.333	799.8	O	A	8	25	5	NA	NA	NA
2018	11	525	11146C	2401-21318	M	22.5	32	1	85.262	7.75	741.148	7	0	16	25	1	76.154	8.557	693.59	O	B	9	17	4	1	4	4
2018	11	525	11146C	2401-21318	M	22.5	37	2	81.23	6.384	570.094	0	0	21	34	2	72.608	7.37	766.088	O	A	18	17	4	NA	NA	NA
2018	11	525	11146C	2401-21318	M	22.5	39	3	75.524	17.114	558.656	76	3	23	38	3	79.142	7.258	721.454	B	A	22	17	4	NA	NA	NA
2018	11	525	11146C	2401-21356	F	25	32	1	85.262	7.75	741.148	13	0	16	25	1	76.154	8.557	693.59	B	B	9	17	4	1	4	4
2018	11	525	11146C	2401-21356	F	25	37	2	81.23	6.384	570.094	6	0	21	35	2	78.602	14.963	802.552	B	A	19	17	4	NA	NA	NA
2018	11	525	11146C	2401-21356	F	25	41	3	76.334	3.158	582.392	2	0	25	38	3	77.792	6.854	767.98	B	A	22	17	4	NA	NA	NA
2018	11	525	11147A	2401-21332	M	23	31	1	78.368	7.459	769.098	38	3	12	25	1	86.756	8.198	548.766	B	A	6	20	4	1	2	2
2018	11	525	11147A	2401-21332	M	23	34	2	72.608	7.37	766.088	89	4	15	30	2	78.674	10.976	762.046	B	B	11	20	4	NA	NA	NA
2018	11	525	11147A	2401-21332	M	23	37	3	81.23	6.384	570.094	0	0	18	38	3	79.142	7.258	721.454	B	A	19	20	4	NA	NA	NA
2018	11	525	11147A	2401-21362	F	21	31	1	78.368	7.459	769.098	300	0	12	30	1	70.808	10.371	692.988	B	A	11	20	4	1	2	2
2018	11	525	11147A	2401-21362	F	21	34	2	72.608	7.37	766.088	300	3	15	31	2	78.368	7.459	769.098	B	A	12	20	4	NA	NA	NA
2018	11	525	11147A	2401-21362	F	21	37	3	81.23	6.384	570.094	13	0	18	38	3	80.132	8.467	623.93	B	A	19	20	4	NA	NA	NA
2018	11	525	11147AA	2401-21368	M	26	30	1	79.25	8.669	650.504	300	0	5	25	1	71.438	7.638	578.436	O	B	0	26	3	1	3	3
2018	11	525	11147AA	2401-21368	M	26	33	2	63.374	14.829	594.002	5	0	8	30	2	78.674	10.976	762.046	O	B	5	26	3	NA	NA	NA
2018	11	525	11147AA	2401-21368	M	26	36	3	81.824	6.765	708.124	37	1	11	31	3	83.858	11.312	643.968	O	B	6	26	3	NA	NA	NA
2018	11	525	11152A	2401-21349	M	21	30	1	70.808	10.371	692.988	300	0	3	25	1	76.154	8.557	693.59	O	B	-2	28	4	1	3	3
2018	11	525	11152A	2401-21349	M	21	32	2	75.362	13.485	518.322	35	1	5	30	2	79.898	7.28	489.684	B	A	3	28	4	NA	NA	NA
2018	11	525	11152A	2401-21349	M	21	35	3	74.354	15.814	698.922	0	0	8	31	3	81.338	11.267	784.664	B	A	4	28	4	NA	NA	NA
2018	11	525	11152A	2401-21349	M	21	37	4	87.584	4.234	719.304	21	0	10	37	4	81.23	6.384	570.094	O	A	10	28	4	NA	NA	NA
2018	11	525	11157A	2401-21365	M	25	31	1	83.858	11.312	643.968	40	0	12	25	1	80.222	8.333	733.236	O	B	6	18	3	2	2	2
2018	11	525	11157A	2401-21365	M	25	33	2	65.3	13.978	710.876	300	0	14	34	2	72.608	7.37	766.088	B	A	15	18	3	NA	NA	NA
2018	11	525	11157A	2401-21365	M	25	35	3	76.334	16.486	772.71	235	2	16	38	3	77.792	6.854	767.98	B	A	19	18	3	NA	NA	NA
2018	86	53	8632	2401-21309a	F	24	31	1	75.578	2.598	697.03	300	3	14	25	1	86.036	9.139	725.324	B	A	8	18	4	1	3	3
2018	86	53	8632	2401-21309a	F	24	33	2	65.3	13.978	710.876	12	0	16	31	2	75.578	2.598	697.03	B	A	14	18	4	NA	NA	NA
2018	86	53	8632	2401-21309a	F	24	35	3	84.308	8.086	520.3	23	1	18	34	3	67.37	3.046	588.326	B	A	17	18	4	NA	NA	NA
2018	86	53	8633	2401-21304a	M	21.5	34	1	72.608	7.37	766.088	300	0	17	34	1	67.37	3.046	588.326	B	A	17	18	5	1	5	5
2018	86	53	8633	2401-21304a	M	21.5	36	2	94.784	8.355	430.86	300	0	19	36	2	94.784	8.355	430.86	B	A	19	18	5	NA	NA	NA
2018	86	53	8633	2401-21304a	M	21.5	39	3	77.324	17.405	622.64	300	0	22	37	3	84.704	5.264	629.176	B	A	20	18	5	NA	NA	NA
2018	86	53	8633	2401-21310	F	23.5	34	1	72.608	7.37	766.088	300	3	17	25	1	86.036	9.139	725.324	B	A	8	18	5	1	5	5
2018	86	53	8633	2401-21310	F	23.5	36	2	94.784	8.355	430.86	300	4	19	27	2	83.714	7.885	4.653	B	A	10	18	5	NA	NA	NA
2018	86	53	8633	2401-21310	F	23.5	39	3	77.324	17.405	622.64	300	4	22	31	3	75.578	2.598	697.03	B	A	14	18	5	NA	NA	NA
2018	86	53	8635	2391-25890	M	20.5	34	1	70.97	4.906	698.492	92	2	14	25	1	87.548	7.885	215.086	B	B	5	21	5	3	4	4
2018	86	53	8635	2391-25890	M	20.5	36	2	94.784	8.355	430.86	0	0	16	31	2	75.578	2.598	697.03	O	B	11	21	5	NA	NA	NA
2018	86	53	8635	2391-25890	M	20.5	39	3	75.524	17.114	558.656	82	0	19	34	3	67.37	3.046	588.326	B	A	14	21	5	NA	NA	NA
2018	86	53	8635	2401-21312	F	23.5	34	1	70.97	4.906	698.492	300	5	14	31	1	81.338	11.267	784.664	B	A	11	21	5	1	4	4
2018	86	53	8635	2401-21312	F	23.5	39	2	75.524	17.114	558.656	205	0	19	36	2	94.784	8.355	430.86	O	A	16	21	5	NA	NA	NA
2018	86	53	8635	2401-21312	F	23.5	41	3	90.464	3.83	513.678	298	4	21	37	3	87.584	4.234	719.304	O	A	17	21	5	NA	NA	NA
2018	86	53	8639	2401-21293a	F	24.5	31	1	81.338	11.267	784.664	0	0	10	25	1	86.756	8.198	548.766	B	A	4	22	4	2	4	4
2018	86	53	8639	2401-21293a	F	24.5	33	2	65.3	13.978	710.876	205	3	12	27	2	88.196	11.312	259.72	B	A	6	22	4	NA	NA	NA
2018	86	53	8639	2401-21293a	F	24.5	35	3	82.382	11.2	740.03	0	0	14	31	3	78.368	7.459	769.098	B	A	10	22	4	NA	NA	NA
2018	86	53	8639	2401-21311a	M	23	31	1	81.338	11.267	784.664	300	3	10	31	1	82.598	12.118	731	O	A	10	22	4	1	4	4
2018	86	53	8639	2401-21311a	M	23	33	2	65.3	13.978	710.876	148	7	12	33	2	63.374	14.829	594.002	O	A	12	22	4	NA	NA	NA
2018	86	53	8639	2401-21311a	M	23	35	3	82.382	11.2	740.03	31	0	14	35	3	82.382	11.2	740.03	B	A	14	22	4	NA	NA	NA
2018	86	53	8640	2401-21281	M	23.5	33	1	67.046	16.016	784.062	40	2	22	27	1	88.196	11.312	259.72	B	A	16	12	5	1	4	4
2018	86	53	8640	2401-21281	M	23.5	35	2	82.382	11.2	740.03	91	0	24	31	2	78.368	7.459	769.098	B	A	20	12	5	NA	NA	NA
2018	86	53	8640	2401-21281	M	23.5	37	3	87.584	4.234	719.304	11	1	26	36	3	94.046	5.958	640.7	B	A	25	12	5	NA	NA	NA
2018	86	53	8640	2401-21301	F	22	33	1	67.046	16.016	784.062	283	2	22	31	1	82.598	12.118	731	B	A	20	12	5	1	4	4
2018	86	53	8640	2401-21301	F	22	35	2	82.382	11.2	740.03	300	2	24	33	2	63.374	14.829	594.002	B	A	22	12	5	NA	NA	NA
2018	86	53	8640	2401-21301	F	22	37	3	87.584	4.234	719.304	300	2	26	37	3	84.704	5.264	629.176	B	A	26	12	5	NA	NA	NA
2018	86	53	8651	2401-21291a	F	23.5	32	1	86.774	6.653	517.892	300	2	22	25	1	87.548	7.885	215.086	B	A	15	11	4	2	4	4
2018	86	53	8651	2401-21291a	F	23.5	34	2	72.608	7.37	766.088	300	1	24	31	2	84.704	10.864	504.992	B	A	21	11	4	NA	NA	NA
2018	86	53	8651	2401-21291a	F	23.5	36	3	94.046	5.958	640.7	300	0	26	36	3	94.046	5.958	640.7	B	A	26	11	4	NA	NA	NA
2018	86	53	8656	2391-25974	M	23	31	1	78.368	7.459	769.098	300	0	14	25	1	87.548	7.885	215.086	O	B	8	18	5	1	5	5
2018	86	53	8656	2391-25974	M	23	34	2	67.37	3.046	588.326	300	2	17	31	2	75.578	2.598	697.03	B	A	14	18	5	NA	NA	NA
2018	86	53	8656	2391-25974	M	23	36	3	94.334	9.229	603.978	300	1	19	34	3	72.608	7.37	766.088	O	A	17	18	5	NA	NA	NA
2018	86	53	8656	2401-21290	F	21.5	31	1	78.368	7.459	769.098	300	0	14	25	1	86.036	9.139	725.324	O	B	8	18	5	1	5	5
2018	86	53	8656	2401-21290	F	21.5	34	2	67.37	3.046	588.326	92	1	17	27	2	83.714	7.885	4.653	B	B	10	18	5	NA	NA	NA
2018	86	53	8656	2401-21290	F	21.5	36	3	94.334	9.229	603.978	11	2	19	31	3	75.578	2.598	697.03	B	A	14	18	5	NA	NA	NA
2018	86	53	8659	2401-21278	M	24	31	1	83.858	11.312	643.968	300	2	18	25	1	87.422	6.944	361.802	O	B	12	14	4	1	4	4
2018	86	53	8659	2401-21278	M	24	34	2	67.37	3.046	588.326	93	8	21	27	2	88.196	11.312	259.72	B	A	14	14	4	NA	NA	NA
2018	86	53	8659	2401-21278	M	24	36	3	94.046	5.958	640.7	92	4	23	31	3	78.368	7.459	769.098	O	B	18	14	4	NA	NA	NA
2018	86	53	8659	2401-21305	F	24	31	1	83.858	11.312	643.968	0	0	18	25	1	86.756	8.198	548.766	O	B	12	14	4	1	4	4
2018	86	53	8659	2401-21305	F	24	34	2	67.37	3.046	588.326	300	1	21	27	2	83.714	7.885	4.653	O	B	14	14	4	NA	NA	NA
2018	86	53	8659	2401-21305	F	24	36	3	94.046	5.958	640.7	0	0	23	31	3	78.368	7.459	769.098	B	B	18	14	4	NA	NA	NA
2018	86	53	8660	2401-21289a	M	21	35	1	82.382	11.2	740.03	0	0	17	25	1	87.422	6.944	361.802	O	B	7	19	4	1	4	4
2018	86	53	8660	2401-21289a	M	21	37	2	87.584	4.234	719.304	11	0	19	27	2	88.196	11.312	259.72	B	A	9	19	4	NA	NA	NA
2018	86	53	8660	2401-21289a	M	21	39	3	79.502	14.403	734.956	4	1	21	31	3	78.368	7.459	769.098	B	A	13	19	4	NA	NA	NA
2018	86	53	8660	2401-21299	F	23	31	1	84.704	10.864	504.992	300	1	13	25	1	87.422	6.944	361.802	B	A	7	19	4	1	4	4
2018	86	53	8660	2401-21299	F	23	35	2	82.382	11.2	740.03	148	1	17	27	2	83.714	7.885	4.653	B	A	9	19	4	NA	NA	NA
2018	86	53	8660	2401-21299	F	23	37	3	87.584	4.234	719.304	34	4	19	31	3	82.598	12.118	731	B	A	13	19	4	NA	NA	NA
2018	86	53	8661	2391-25744b	F	22.5	31	1	82.598	12.118	731	300	16	17	25	1	87.422	6.944	361.802	B	A	11	15	4	1	4	4
2018	86	53	8661	2391-25744b	F	22.5	33	2	67.046	16.016	784.062	300	21	19	31	2	82.598	12.118	731	B	A	17	15	4	NA	NA	NA
2018	86	53	8661	2391-25744b	F	22.5	35	3	84.308	8.086	520.3	48	2	21	33	3	67.046	16.016	784.062	B	A	19	15	4	NA	NA	NA
2018	86	53	8663	2401-21284	F	24.5	32	1	86.774	6.653	517.892	184	0	14	25	1	86.756	8.198	548.766	B	A	7	19	4	1	4	4
2018	86	53	8663	2401-21284	F	24.5	35	2	84.308	8.086	520.3	119	3	17	33	2	67.046	16.016	784.062	B	A	15	19	4	NA	NA	NA
2018	86	53	8663	2401-21284	F	24.5	37	3	81.23	6.384	570.094	6	1	19	37	3	81.23	6.384	570.094	B	A	19	19	4	NA	NA	NA
2018	86	53	8663	2401-21313	M	23.5	32	1	86.774	6.653	517.892	300	0	14	25	1	87.548	7.885	215.086	B	B	7	19	4	1	4	4
2018	86	53	8663	2401-21313	M	23.5	35	2	84.308	8.086	520.3	131	3	17	31	2	83.858	11.312	643.968	B	A	13	19	4	NA	NA	NA
2018	86	53	8663	2401-21313	M	23.5	37	3	81.23	6.384	570.094	300	0	19	32	3	86.774	6.653	517.892	B	A	14	19	4	NA	NA	NA
2018	86	53	8682	2401-21303	M	24.5	31	1	75.578	2.598	697.03	300	0	10	25	1	87.548	7.885	215.086	O	B	4	22	4	1	4	4
2018	86	53	8682	2401-21303	M	24.5	33	2	65.3	13.978	710.876	300	7	12	27	2	83.714	7.885	4.653	B	A	6	22	4	NA	NA	NA
2018	86	53	8682	2401-21303	M	24.5	35	3	84.308	8.086	520.3	87	4	14	31	3	75.578	2.598	697.03	B	A	10	22	4	NA	NA	NA
2018	86	53	8683	2391-25883	M	23	31	1	78.368	7.459	769.098	300	1	6	25	1	87.548	7.885	215.086	O	B	0	26	4	1	2	2
2018	86	53	8683	2391-25883	M	23	34	2	70.97	4.906	698.492	72	3	9	31	2	75.578	2.598	697.03	B	A	6	26	4	NA	NA	NA
2018	86	53	8683	2391-25883	M	23	36	3	94.784	8.355	430.86	300	1	11	34	3	67.37	3.046	588.326	B	A	9	26	4	NA	NA	NA
2018	86	53	8686	2401-21285	F	23.5	31	1	82.598	12.118	731	188	1	21	27	1	83.714	7.885	4.653	B	A	17	11	4	3	3	3
2018	86	53	8686	2401-21285	F	23.5	34	2	70.97	4.906	698.492	121	4	24	31	2	82.598	12.118	731	B	A	21	11	4	NA	NA	NA
2018	86	53	8686	2401-21285	F	23.5	37	3	84.704	5.264	629.176	73	2	27	36	3	94.334	9.229	603.978	B	B	26	11	4	NA	NA	NA
2018	86	53	8689	2401-21302	F	19.5	25	1	86.756	8.198	548.766	300	3	11	25	1	86.036	9.139	725.324	B	B	11	15	3	1	3	3
2018	86	53	8689	2401-21302	F	19.5	31	2	83.858	11.312	643.968	53	5	17	27	2	88.196	11.312	259.72	B	A	13	15	3	NA	NA	NA
2018	86	53	8689	2401-21302	F	19.5	34	3	67.37	3.046	588.326	61	8	20	31	3	81.338	11.267	784.664	O	A	17	15	3	NA	NA	NA
2018	86	53	8691	2391-25885	F	20	32	1	86.072	7.952	639.238	172	4	14	31	1	84.704	10.864	504.992	B	A	13	19	3	2	2	2
2018	86	53	8691	2391-25885	F	20	35	2	83.768	9.117	648.87	46	3	17	32	2	86.774	6.653	517.892	B	A	14	19	3	NA	NA	NA
2018	86	53	8691	2391-25885	F	20	39	3	79.502	14.403	734.956	299	6	21	33	3	67.046	16.016	784.062	B	A	15	19	3	NA	NA	NA
2018	86	53	8691	2401-21294	M	24.5	32	1	86.072	7.952	639.238	300	0	14	31	1	84.704	10.864	504.992	B	A	13	19	3	1	2	2
2018	86	53	8691	2401-21294	M	24.5	35	2	83.768	9.117	648.87	228	4	17	32	2	85.262	7.75	741.148	B	A	14	19	3	NA	NA	NA
2018	86	53	8691	2401-21294	M	24.5	39	3	79.502	14.403	734.956	39	0	21	33	3	67.046	16.016	784.062	B	A	15	19	3	NA	NA	NA
2018	86	53	8692	2401-21295	F	24.5	37	1	81.23	6.384	570.094	172	0	18	37	1	84.704	5.264	629.176	B	A	18	20	4	1	4	3
2018	86	53	8692	2401-21295	F	24.5	39	2	82.472	10.192	693.59	300	0	20	39	2	82.472	10.192	693.59	B	A	20	20	4	NA	NA	NA
2018	86	53	8692	2401-21295	F	24.5	41	3	89.924	3.786	576.286	63	1	22	41	3	89.924	3.786	576.286	B	A	22	20	4	NA	NA	NA
2018	86	53	8692	2401-21308	M	21.5	32	1	85.262	7.75	741.148	194	3	13	25	1	86.756	8.198	548.766	O	A	6	20	4	1	4	3
2018	86	53	8692	2401-21308	M	21.5	35	2	83.768	9.117	648.87	141	7	16	32	2	85.262	7.75	741.148	B	A	13	20	4	NA	NA	NA
2018	86	53	8692	2401-21308	M	21.5	37	3	81.23	6.384	570.094	60	2	18	33	3	67.046	16.016	784.062	B	A	14	20	4	NA	NA	NA
2018	86	53	8693	2401-21280	F	23	31	1	80.24	9.498	796.36	300	0	6	31	1	80.24	9.498	796.36	B	A	6	26	4	1	4	4
2018	86	53	8693	2401-21280	F	23	34	2	70.97	4.906	698.492	300	0	9	34	2	70.97	4.906	698.492	B	A	9	26	4	NA	NA	NA
2018	86	53	8693	2401-21280	F	23	36	3	94.334	9.229	603.978	300	0	11	37	3	84.704	5.264	629.176	B	A	12	26	4	NA	NA	NA
2018	86	75	8634	2401-22307	M	25	70	1	87.602	8.445	755.08	300	0	8	71	1	81.626	9.99	562.526	O	B	9	63	3	1	3	NA
2018	86	75	8634	2401-22307	M	25	72	2	83.174	14.538	678.024	300	0	10	72	2	79.7	9.542	554.614	O	B	10	63	3	NA	NA	NA
2018	86	75	8634	2401-22307	M	25	73	3	86.378	4.592	708.554	300	0	11	73	3	86.378	4.592	708.554	O	B	11	63	3	NA	NA	NA
2018	86	75	8638	2401-21287b	M	26	66	1	83.174	7.952	690.924	300	0	9	66	1	83.174	7.952	690.924	O	B	9	58	4	1	4	NA
2018	86	75	8638	2401-21287b	M	26	68	2	86.846	18.57	801.95	300	0	11	68	2	79.034	16.061	557.108	B	B	11	58	4	NA	NA	NA
2018	86	75	8638	2401-21287b	M	26	71	3	81.626	9.99	562.526	96	4	14	70	3	87.602	8.445	755.08	B	A	13	58	4	NA	NA	NA
2018	86	75	8641	2391-25745c	F	23	67	1	80.492	10.819	723.088	300	8	14	66	1	82.742	9.968	487.878	B	A	13	54	4	2	3	NA
2018	86	75	8641	2391-25745c	F	23	70	2	88.988	12.208	796.188	283	6	17	67	2	81.896	10.685	638.378	B	A	14	54	4	NA	NA	NA
2018	86	75	8641	2391-25745c	F	23	72	3	86.9	14.202	758.95	127	0	19	68	3	84.704	18.256	762.39	B	A	15	54	4	NA	NA	NA
2018	86	75	8650	2401-21297b	M	21.5	68	1	89.33	17.562	734.87	137	10	7	66	1	83.39	7.84	473	B	A	5	62	4	1	3	NA
2018	86	75	8650	2401-21297b	M	21.5	71	2	81.626	9.99	562.526	0	0	10	67	2	80.492	10.819	723.088	B	A	6	62	4	NA	NA	NA
2018	86	75	8650	2401-21297b	M	21.5	73	3	81.302	3.36	547.218	300	1	12	68	3	84.704	18.256	762.39	B	A	7	62	4	NA	NA	NA
2018	86	75	8650	2401-21300b	F	23	68	1	89.33	17.562	734.87	300	0	7	66	1	83.39	7.84	473	O	B	5	62	4	1	3	NA
2018	86	75	8650	2401-21300b	F	23	71	2	81.626	9.99	562.526	0	0	10	67	2	78.386	10.797	0	B	A	6	62	4	NA	NA	NA
2018	86	75	8650	2401-21300b	F	23	73	3	81.302	3.36	547.218	0	0	12	68	3	84.704	18.256	762.39	O	A	7	62	4	NA	NA	NA
2018	86	75	8657	2401-22336	M	24.5	68	1	82.076	19.802	678.196	28	3	14	66	1	81.32	6.317	757.574	B	A	12	55	4	2	3	NA
2018	86	75	8657	2401-22336	M	24.5	70	2	80.006	3.293	550.142	14	2	16	68	2	82.076	19.802	678.196	B	A	14	55	4	NA	NA	NA
2018	86	75	8657	2401-22336	M	24.5	72	3	79.7	9.542	554.614	3	0	18	70	3	80.006	3.293	550.142	B	A	16	55	4	NA	NA	NA
2018	86	75	8664	2391-25774b	F	25	67	1	82.436	10.64	519.87	300	4	5	67	1	82.436	10.64	519.87	B	A	5	63	3	2	2	NA
2018	86	75	8664	2391-25774b	F	25	70	2	90.284	11.715	790.684	73	0	8	70	2	88.988	12.208	796.188	B	A	8	63	3	NA	NA	NA
2018	86	75	8664	2391-25774b	F	25	72	3	86.9	14.202	758.95	76	0	10	71	3	85.262	13.194	684.388	B	A	9	63	3	NA	NA	NA
2018	86	75	8684	2401-22314	F	24.5	67	1	76.082	11.334	0	157	3	8	67	1	73.346	9.542	464.314	B	A	8	60	3	1	2	NA
2018	86	75	8684	2401-22314	F	24.5	70	2	80.006	3.293	550.142	122	5	11	68	2	82.076	19.802	678.196	B	A	9	60	3	NA	NA	NA
2018	86	75	8684	2401-22314	F	24.5	72	3	79.7	9.542	554.614	300	4	13	70	3	80.006	3.293	550.142	B	A	11	60	3	NA	NA	NA
2018	86	75	8650A	2401-22347	M	23.5	66	1	83.39	7.84	473	192	2	4	66	1	83.39	7.84	473	O	B	4	63	3	1	2	NA
2018	86	75	8650A	2401-22347	M	23.5	68	2	84.704	18.256	762.39	30	2	6	67	2	80.492	10.819	723.088	O	B	5	63	3	NA	NA	NA
2018	86	75	8650A	2401-22347	M	23.5	70	3	90.284	11.715	790.684	17	0	8	68	3	82.076	19.802	678.196	O	A	6	63	3	NA	NA	NA
2018	86	75	8650A	2401-22353	F	23.5	68	1	84.704	18.256	762.39	300	0	6	67	1	81.896	10.685	638.378	O	A	5	63	3	1	2	NA
2018	86	75	8650A	2401-22353	F	23.5	70	2	90.284	11.715	790.684	300	2	8	68	2	84.704	18.256	762.39	B	B	6	63	3	NA	NA	NA
2018	86	75	8650A	2401-22353	F	23.5	72	3	86.9	14.202	758.95	190	2	10	70	3	87.602	8.445	755.08	B	A	8	63	3	NA	NA	NA
2018	86	75	8660A	2321-36677	F	23	68	1	84.704	18.256	762.39	281	1	9	66	1	82.742	9.968	487.878	B	A	7	60	3	1	3	NA
2018	86	75	8660A	2321-36677	F	23	70	2	84.416	4.054	672.09	43	0	11	67	2	81.896	10.685	638.378	B	A	8	60	3	NA	NA	NA
2018	86	75	8660A	2321-36677	F	23	72	3	83.174	14.538	678.024	39	0	13	68	3	82.076	19.802	678.196	B	A	9	60	3	NA	NA	NA
2018	86	75	8661A	2401-22351	F	22	66	1	82.742	9.968	487.878	29	2	4	66	1	82.742	9.968	487.878	B	A	4	63	3	1	3	NA
2018	86	75	8661A	2401-22351	F	22	68	2	86.846	18.57	801.95	33	1	6	67	2	78.386	10.797	0	B	A	5	63	3	NA	NA	NA
2018	86	75	8661A	2401-22351	F	22	70	3	88.988	12.208	796.188	149	3	8	68	3	82.076	19.802	678.196	B	A	6	63	3	NA	NA	NA
2018	86	75	8695A	2391-25755b	F	22.5	66	1	83.39	7.84	473	92	1	4	66	1	81.32	6.317	757.574	B	A	4	63	3	1	3	NA
2018	86	75	8695A	2391-25755b	F	22.5	68	2	79.034	16.061	557.108	0	0	6	67	2	73.346	9.542	464.314	B	A	5	63	3	NA	NA	NA
2018	86	75	8695A	2391-25755b	F	22.5	70	3	84.416	4.054	672.09	19	2	8	68	3	79.034	16.061	557.108	B	A	6	63	3	NA	NA	NA
2018	86	75	8695A	2401-22311	M	22	66	1	83.39	7.84	473	300	0	4	66	1	83.174	7.952	690.924	O	B	4	63	3	1	3	NA
2018	86	75	8695A	2401-22311	M	22	68	2	79.034	16.061	557.108	45	0	6	67	2	73.346	9.542	464.314	O	A	5	63	3	NA	NA	NA
2018	86	75	8695A	2401-22311	M	22	70	3	84.416	4.054	672.09	39	0	8	68	3	79.034	16.061	557.108	O	A	6	63	3	NA	NA	NA
2018	97	1920	9715	2401-21493	F	28.5	30	1	79.898	7.28	489.684	145	8	13	37	1	90.986	8.378	476.698	B	A	20	18	4	1	4	4
2018	97	1920	9715	2401-21493	F	28.5	37	2	90.986	8.378	476.698	75	0	20	40	2	76.946	6.339	677.594	B	A	23	18	4	NA	NA	NA
2018	97	1920	9717	2401-21464	M	24	32	1	80.906	9.946	769.012	300	2	5	30	1	79.25	8.669	650.504	B	A	3	28	3	1	3	3
2018	97	1920	9717	2401-21464	M	24	34	2	78.116	11.469	651.106	16	0	7	32	2	80.906	9.946	769.012	B	A	5	28	3	NA	NA	NA
2018	97	1920	9717	2401-21464	M	24	36	3	78.296	6.317	590.82	15	1	9	36	3	78.296	6.317	590.82	O	B	9	28	3	NA	NA	NA
2018	97	1920	9728	2401-21479	M	23	38	1	79.142	7.258	721.454	142	2	13	35	1	71.672	15.03	582.908	B	A	10	26	3	1	3	3
2018	97	1920	9728	2401-21479	M	23	40	2	76.946	6.339	677.594	0	0	15	38	2	80.42	9.766	338.066	O	B	13	26	3	NA	NA	NA
2018	97	1920	9728	2401-21479	M	23	44	3	72.32	14.045	0	0	0	19	43	3	67.892	10.102	677.938	O	A	18	26	3	NA	NA	NA
2018	97	1920	9731	2401-21477	F	28.5	34	1	78.116	11.469	651.106	300	1	10	32	1	80.906	9.946	769.012	B	A	8	25	3	1	3	3
2018	97	1920	9731	2401-21477	F	28.5	36	2	78.296	6.317	590.82	7	1	12	36	2	78.296	6.317	590.82	B	B	12	25	3	NA	NA	NA
2018	97	1920	9731	2401-21477	F	28.5	39	3	85.388	13.283	519.612	35	0	15	38	3	80.42	9.766	338.066	B	A	14	25	3	NA	NA	NA
2018	97	1920	9735	2401-21450	M	24	35	1	78.602	14.963	802.552	300	0	13	32	1	73.184	17.718	408.414	B	A	10	23	3	1	3	3
2018	97	1920	9735	2401-21450	M	24	37	2	90.986	8.378	476.698	300	0	15	35	2	76.334	16.486	772.71	B	A	13	23	3	NA	NA	NA
2018	97	1920	9735	2401-21450	M	24	39	3	84.272	12.522	209.152	115	2	17	37	3	90.986	8.378	476.698	B	A	15	23	3	NA	NA	NA
2018	97	1920	9736	2401-21496	M	25	35	1	76.334	16.486	772.71	50	3	15	30	1	79.25	8.669	650.504	B	A	10	21	5	1	4	4
2018	97	1920	9736	2401-21496	M	25	38	2	80.132	8.467	623.93	211	2	18	34	2	77.936	12.32	488.05	B	B	14	21	5	NA	NA	NA
2018	97	1920	9736	2401-21496	M	25	44	3	72.32	14.045	0	148	0	24	35	3	76.334	16.486	772.71	O	A	15	21	5	NA	NA	NA
2018	97	1920	9737	2401-21402	M	22.5	35	1	71.672	15.03	582.908	2	0	17	35	1	71.672	15.03	582.908	B	A	17	19	4	1	4	4
2018	97	1920	9737	2401-21402	M	22.5	37	2	90.986	8.378	476.698	300	3	19	36	2	85.874	6.518	784.406	O	A	18	19	4	NA	NA	NA
2018	97	1920	9737	2401-21402	M	22.5	45	3	84.488	9.408	669.854	47	2	27	40	3	86.234	8.736	621.694	B	A	22	19	4	NA	NA	NA
2018	97	1920	9741	2401-21524	M	27.5	35	1	71.672	15.03	582.908	30	1	17	35	1	71.672	15.03	582.908	B	A	17	19	4	1	4	4
2018	97	1920	9741	2401-21524	M	27.5	37	2	90.986	8.378	476.698	13	1	19	37	2	90.986	8.378	476.698	B	A	19	19	4	NA	NA	NA
2018	97	1920	9741	2401-21524	M	27.5	45	3	81.302	6.25	596.324	65	1	27	38	3	80.42	9.766	338.066	B	A	20	19	4	NA	NA	NA
2018	97	1920	9742	2401-21484	M	26.5	34	1	77.936	12.32	488.05	300	6	12	30	1	79.25	8.669	650.504	B	B	8	23	3	1	1	1
2018	97	1920	9742	2401-21484	M	26.5	40	2	76.946	6.339	677.594	246	0	18	33	2	71.654	12.365	753.188	B	B	11	23	3	NA	NA	NA
2018	97	1920	9742	2401-21484	M	26.5	45	3	81.302	6.25	596.324	0	0	23	34	3	77.936	12.32	488.05	B	B	12	23	3	NA	NA	NA
2018	97	1920	9749	2401-21413	F	22.5	35	1	68.918	14.806	437.826	300	6	15	30	1	79.898	7.28	489.684	B	A	10	21	4	1	3	3
2018	97	1920	9749	2401-21413	F	22.5	40	2	86.234	8.736	621.694	300	3	20	33	2	70.232	13.373	807.798	B	B	13	21	4	NA	NA	NA
2018	97	1920	9749	2401-21413	F	22.5	45	3	84.488	9.408	669.854	300	0	25	34	3	78.008	13.149	350.278	B	B	14	21	4	NA	NA	NA
2018	97	1920	9760	2401-21465	M	23	38	1	80.132	8.467	623.93	300	1	10	30	1	66.362	12.79	579.468	O	B	2	29	3	1	3	3
2018	97	1920	9760	2401-21465	M	23	40	2	79.214	5.667	747.942	300	0	12	36	2	78.296	6.317	590.82	B	A	8	29	3	NA	NA	NA
2018	97	1920	9760	2401-21465	M	23	45	3	81.302	6.25	596.324	2	0	17	37	3	90.842	8.4	700.212	B	A	9	29	3	NA	NA	NA
2018	97	1920	9761	2401-21473	M	26.5	30	1	79.25	8.669	650.504	239	1	12	30	1	66.362	12.79	579.468	O	B	12	19	3	1	2	2
2018	97	1920	9761	2401-21473	M	26.5	34	2	77.378	9.251	732.29	0	0	16	35	2	74.354	15.814	698.922	B	A	17	19	3	NA	NA	NA
2018	97	1920	9765	2401-21449	F	23	34	1	77.936	12.32	488.05	300	5	15	32	1	73.184	17.718	408.414	B	A	13	20	3	1	3	3
2018	97	1920	9765	2401-21449	F	23	36	2	81.824	6.765	708.124	300	13	17	33	2	71.654	12.365	753.188	B	A	14	20	3	NA	NA	NA
2018	97	1920	9765	2401-21449	F	23	45	3	87.512	11.379	779.934	300	4	26	34	3	77.936	12.32	488.05	B	A	15	20	3	NA	NA	NA
2018	97	1920	9767	2401-21503	M	24	36	1	81.824	6.765	708.124	193	3	11	30	1	79.898	7.28	489.684	B	A	5	26	7	1	2	2
2018	97	1920	9767	2401-21503	M	24	38	2	80.816	9.386	511.012	300	0	13	35	2	68.918	14.806	437.826	O	A	10	26	7	NA	NA	NA
2018	97	1920	9767	2401-21503	M	24	40	3	86.234	8.736	621.694	161	2	15	36	3	74.39	3.696	446.34	B	A	11	26	7	NA	NA	NA
2018	97	1920	9772	2401-21412	M	25	34	1	78.116	11.469	651.106	300	5	11	33	1	70.232	13.373	807.798	O	B	10	24	3	1	1	0
2018	97	1920	9772	2401-21412	M	25	36	2	85.874	6.518	784.406	2	0	13	35	2	68.918	14.806	437.826	B	A	12	24	3	NA	NA	NA
2018	97	1920	9777	2401-21447	M	26.5	30	1	79.898	7.28	489.684	1	0	4	35	1	74.354	15.814	698.922	B	A	9	27	3	1	3	3
2018	97	1920	9777	2401-21447	M	26.5	35	2	74.354	15.814	698.922	2	0	9	36	2	85.874	6.518	784.406	B	A	10	27	3	NA	NA	NA
2018	97	1920	9777	2401-21447	M	26.5	40	3	79.214	5.667	747.942	0	0	14	40	3	73.544	8.019	567.772	B	A	14	27	3	NA	NA	NA
2018	97	1920	9778	2401-21398	M	23	35	1	76.334	16.486	772.71	18	4	8	30	1	70.808	10.371	692.988	B	A	3	28	2	2	1	1
2018	97	1920	9778	2401-21398	M	23	37	2	90.842	8.4	700.212	0	0	10	32	2	80.906	9.946	769.012	B	A	5	28	2	NA	NA	NA
2018	97	1920	9778	2401-21398	M	23	45	3	84.488	9.408	669.854	2	0	18	35	3	74.354	15.814	698.922	B	A	8	28	2	NA	NA	NA
2018	97	1920	9781	2391-33544	F	24.5	38	1	80.132	8.467	623.93	0	0	21	30	1	79.25	8.669	650.504	B	A	13	18	4	1	2	2
2018	97	1920	9781	2391-33544	F	24.5	44	2	72.32	14.045	0	60	2	27	36	2	78.296	6.317	590.82	B	B	19	18	4	NA	NA	NA
2018	97	1920	9781	2401-21513	M	26.5	34	1	78.116	11.469	651.106	54	0	17	30	1	79.898	7.28	489.684	B	A	13	18	4	1	2	2
2018	97	1920	9781	2401-21513	M	26.5	44	2	72.32	14.045	0	4	1	27	35	2	76.334	16.486	772.71	B	A	18	18	4	NA	NA	NA
2018	97	1920	9784	2401-21470	M	23	34	1	77.936	12.32	488.05	300	6	11	36	1	85.874	6.518	784.406	B	A	13	24	3	1	3	3
2018	97	1920	9784	2401-21470	M	23	36	2	85.874	6.518	784.406	5	0	13	43	2	67.892	10.102	677.938	B	A	20	24	3	NA	NA	NA
2018	97	1920	9794	2401-21500	M	28.5	36	1	85.874	6.518	784.406	300	1	9	32	1	80.906	9.946	769.012	O	A	5	28	3	1	0	0
2018	97	1920	9794	2401-21500	M	28.5	40	2	73.544	8.019	567.772	300	2	13	40	2	73.544	8.019	567.772	O	A	13	28	3	NA	NA	NA
2018	97	1920	9794	2401-21500	M	28.5	44	3	64.976	11.76	15.48	57	1	17	43	3	71.474	9.184	762.046	O	B	16	28	3	NA	NA	NA
2018	97	1920	9797	2401-21445	M	23	35	1	74.354	15.814	698.922	300	0	8	30	1	80.132	6.093	333.594	O	B	3	28	3	1	2	2
2018	97	1920	9797	2401-21445	M	23	40	2	73.544	8.019	567.772	54	1	13	35	2	74.354	15.814	698.922	B	A	8	28	3	NA	NA	NA
2018	97	1920	9797	2401-21445	M	23	44	3	64.976	11.76	15.48	125	3	17	36	3	78.296	6.317	590.82	B	A	9	28	3	NA	NA	NA
2018	97	1920	9798	2401-21425	F	27	34	1	77.378	9.251	732.29	185	5	9	30	1	80.132	6.093	333.594	B	A	5	27	3	1	3	2
2018	97	1920	9798	2401-21425	F	27	36	2	74.39	3.696	446.34	22	1	11	36	2	78.296	6.317	590.82	B	A	11	27	3	NA	NA	NA
2018	97	1920	9798	2401-21425	F	27	45	3	75.398	4.838	425.184	207	2	20	37	3	90.842	8.4	700.212	O	A	12	27	3	NA	NA	NA
